# Supplementary material for: Rapid surge of reassortant A(H1N1) influenza viruses in Danish swine and their zoonotic potential
Source: Emerg Microbes Infect. 2025 Feb 13;14(1):2466686. doi: 10.1080/22221751.2025.2466686 (PMC11849018; doi:10.1080/22221751.2025.2466686)
Supplement: Supplementary File_10.xlsx [file TEMI_A_2466686_SM3642.xlsx]

## Sheet: Sheet1
HI-test against homologous viral strain Day 14
Innoculum group: A/Swine/Denmark/19922-5/2021
Donor 4090		1280
Donor 4092		1280
Donor 4093		1280
Direct contact 4097		1280
Direct contact 4098		1280
Direct contact 4099		1280
Aerosol 4100		<10
Aerosol 4101		<10
Aerosol 4102		<10
Innoculum group: A/swine/Denmark/15063-1/2020
Donor 4094		1280
Donor 4095		1280
Donor 4096		1280
Direct contact 4104		1280
Direct contact 4105		320
Direct contact 4106		640
Aerosol 4107		<10
Aerosol 4108		<10
Aerosol 4109		<10
