# Supplementary material for: Rapid surge of reassortant A(H1N1) influenza viruses in Danish swine and their zoonotic potential
Source: Emerg Microbes Infect. 2025 Feb 13;14(1):2466686. doi: 10.1080/22221751.2025.2466686 (PMC11849018; doi:10.1080/22221751.2025.2466686)
Supplement: Supplementary File_6_clean.xlsx [file TEMI_A_2466686_SM3640.xlsx]

## Sheet: Sheet1
Supplementary File 6. Mutations observed in the NA proteins of the reassortant H1pdm09N1av compared to H1xN1av
NA Mutations H1xN1av -> H1pdm09N1av	Antigenic site
S12L	no
N/V17S	no
I40NST	no
S52N	no
E57K	no
N/K59S	no
Q78L/F	no
AVT80S	no
L322F	yes
NSL339YH	yes
AES343T/I	yes
SN369K	yes
NSD416EK	no
S459GD	no
