# Supplementary material for: Rapid surge of reassortant A(H1N1) influenza viruses in Danish swine and their zoonotic potential
Source: Emerg Microbes Infect. 2025 Feb 13;14(1):2466686. doi: 10.1080/22221751.2025.2466686 (PMC11849018; doi:10.1080/22221751.2025.2466686)
Supplement: Supplementary File_3.xlsx [file TEMI_A_2466686_SM3637.xlsx]

## Sheet: Sheet1
Sample ID:	Accession no. NCBI GenBank:
A/swine/Denmark/19-50498-2_PB2	PQ115369
A/swine/Denmark/19-50498-2_PB1	PQ115370
A/swine/Denmark/19-50498-2_PA	PQ115371
A/swine/Denmark/19-50498-2_HA	PQ115372
A/swine/Denmark/19-50498-2_NP	PQ115373
A/swine/Denmark/19-50498-2_NA	PQ115374
A/swine/Denmark/19-50498-2_MP	PQ115375
A/swine/Denmark/19-50498-2_NS	PQ115376
A/swine/Denmark/19-50507-1_PB2	PQ115377
A/swine/Denmark/19-50507-1_PB1	PQ115378
A/swine/Denmark/19-50507-1_PA	PQ115379
A/swine/Denmark/19-50507-1_HA	PQ115380
A/swine/Denmark/19-50507-1_NP	PQ115381
A/swine/Denmark/19-50507-1_NA	PQ115382
A/swine/Denmark/19-50507-1_MP	PQ115383
A/swine/Denmark/19-50507-1_NS	PQ115384
A/swine/Denmark/19-50110-1_PB2	PQ115385
A/swine/Denmark/19-50110-1_PB1	PQ115386
A/swine/Denmark/19-50110-1_PA	PQ115387
A/swine/Denmark/19-50110-1_HA	PQ115388
A/swine/Denmark/19-50110-1_NP	PQ115389
A/swine/Denmark/19-50110-1_NA	PQ115390
A/swine/Denmark/19-50110-1_MP	PQ115391
A/swine/Denmark/19-50110-1_NS	PQ115392
A/swine/Denmark/19-1695-4_PB2	PQ115393
A/swine/Denmark/19-1695-4_PB1	PQ115394
A/swine/Denmark/19-1695-4_PA	PQ115395
A/swine/Denmark/19-1695-4_HA	PQ115396
A/swine/Denmark/19-1695-4_NP	PQ115397
A/swine/Denmark/19-1695-4_NA	PQ115398
A/swine/Denmark/19-1695-4_MP	PQ115399
A/swine/Denmark/19-1695-4_NS	PQ115400
A/swine/Denmark/19-5090-1_PB2	PQ115401
A/swine/Denmark/19-5090-1_PB1	PQ115402
A/swine/Denmark/19-5090-1_PA	PQ115403
A/swine/Denmark/19-5090-1_HA	PQ115404
A/swine/Denmark/19-5090-1_NP	PQ115405
A/swine/Denmark/19-5090-1_NA	PQ115406
A/swine/Denmark/19-5090-1_MP	PQ115407
A/swine/Denmark/19-5090-1_NS	PQ115408
A/swine/Denmark/19-50299-5_PB2	PQ115409
A/swine/Denmark/19-50299-5_PB1	PQ115410
A/swine/Denmark/19-50299-5_PA	PQ115411
A/swine/Denmark/19-50299-5_HA	PQ115412
A/swine/Denmark/19-50299-5_NP	PQ115413
A/swine/Denmark/19-50299-5_NA	PQ115414
A/swine/Denmark/19-50299-5_MP	PQ115415
A/swine/Denmark/19-50299-5_NS	PQ115416
A/swine/Denmark/19-50470-5_PB2	PQ115417
A/swine/Denmark/19-50470-5_PA	PQ115418
A/swine/Denmark/19-50470-5_HA	PQ115419
A/swine/Denmark/19-50470-5_NP	PQ115420
A/swine/Denmark/19-50470-5_NA	PQ115421
A/swine/Denmark/19-50470-5_MP	PQ115422
A/swine/Denmark/19-50470-5_NS	PQ115423
A/swine/Denmark/19-02109-3_PB2	PQ115424
A/swine/Denmark/19-02109-3_PB1	PQ115425
A/swine/Denmark/19-02109-3_PA	PQ115426
A/swine/Denmark/19-02109-3_HA	PQ115427
A/swine/Denmark/19-02109-3_NP	PQ115428
A/swine/Denmark/19-02109-3_NA	PQ115429
A/swine/Denmark/19-02109-3_MP	PQ115430
A/swine/Denmark/19-02109-3_NS	PQ115431
A/swine/Denmark/19-S02060-1_PB2	PQ115432
A/swine/Denmark/19-S02060-1_PB1	PQ115433
A/swine/Denmark/19-S02060-1_PA	PQ115434
A/swine/Denmark/19-S02060-1_HA	PQ115435
A/swine/Denmark/19-S02060-1_NP	PQ115436
A/swine/Denmark/19-S02060-1_NA	PQ115437
A/swine/Denmark/19-S02060-1_MP	PQ115438
A/swine/Denmark/19-S02060-1_NS	PQ115439
A/swine/Denmark/19-1556-4_PB2	PQ115440
A/swine/Denmark/19-1556-4_PB1	PQ115441
A/swine/Denmark/19-1556-4_PA	PQ115442
A/swine/Denmark/19-1556-4_HA	PQ115443
A/swine/Denmark/19-1556-4_NP	PQ115444
A/swine/Denmark/19-1556-4_NA	PQ115445
A/swine/Denmark/19-1556-4_MP	PQ115446
A/swine/Denmark/19-1556-4_NS	PQ115447
A/swine/Denmark/19-S02108-3_PB2	PQ115448
A/swine/Denmark/19-S02108-3_PA	PQ115449
A/swine/Denmark/19-S02108-3_HA	PQ115450
A/swine/Denmark/19-S02108-3_NP	PQ115451
A/swine/Denmark/19-S02108-3_NA	PQ115452
A/swine/Denmark/19-S02108-3_MP	PQ115453
A/swine/Denmark/19-S02108-3_NS	PQ115454
A/swine/Denmark/20-SV03245-1_PB1	PQ115455
A/swine/Denmark/20-SV03245-1_PA	PQ115456
A/swine/Denmark/20-SV03245-1_HA	PQ115457
A/swine/Denmark/20-SV03245-1_NP	PQ115458
A/swine/Denmark/20-SV03245-1_NA	PQ115459
A/swine/Denmark/20-SV03245-1_MP	PQ115460
A/swine/Denmark/20-SV03245-1_NS	PQ115461
A/swine/Denmark/20-03015-1_PB1	PQ115462
A/swine/Denmark/20-03015-1_PA	PQ115463
A/swine/Denmark/20-03015-1_HA	PQ115464
A/swine/Denmark/20-03015-1_NP	PQ115465
A/swine/Denmark/20-03015-1_NA	PQ115466
A/swine/Denmark/20-03015-1_MP	PQ115467
A/swine/Denmark/20-03015-1_NS	PQ115468
A/swine/Denmark/20-S04346-4_PB2	PQ115469
A/swine/Denmark/20-S04346-4_PB1	PQ115470
A/swine/Denmark/20-S04346-4_HA	PQ115471
A/swine/Denmark/20-S04346-4_NP	PQ115472
A/swine/Denmark/20-S04346-4_NA	PQ115473
A/swine/Denmark/20-S04346-4_MP	PQ115474
A/swine/Denmark/20-S04346-4_NS	PQ115475
A/swine/Denmark/20-S05108-1_PB2	PQ115476
A/swine/Denmark/20-S05108-1_PB1	PQ115477
A/swine/Denmark/20-S05108-1_PA	PQ115478
A/swine/Denmark/20-S05108-1_HA	PQ115479
A/swine/Denmark/20-S05108-1_NP	PQ115480
A/swine/Denmark/20-S05108-1_NA	PQ115481
A/swine/Denmark/20-S05108-1_MP	PQ115482
A/swine/Denmark/20-S05108-1_NS	PQ115483
A/swine/Denmark/20-S12086-3_PB2	PQ115484
A/swine/Denmark/20-S12086-3_PA	PQ115485
A/swine/Denmark/20-S12086-3_HA	PQ115486
A/swine/Denmark/20-S12086-3_NP	PQ115487
A/swine/Denmark/20-S12086-3_NA	PQ115488
A/swine/Denmark/20-S12086-3_MP	PQ115489
A/swine/Denmark/20-S12086-3_NS	PQ115490
A/swine/Denmark/20-SV14869-1_PB2	PQ115491
A/swine/Denmark/20-SV14869-1_PA	PQ115492
A/swine/Denmark/20-SV14869-1_HA	PQ115493
A/swine/Denmark/20-SV14869-1_NP	PQ115494
A/swine/Denmark/20-SV14869-1_NA	PQ115495
A/swine/Denmark/20-SV14869-1_MP	PQ115496
A/swine/Denmark/20-SV14869-1_NS	PQ115497
A/swine/Denmark/20-S09755-2_PB2	PQ115498
A/swine/Denmark/20-S09755-2_PB1	PQ115499
A/swine/Denmark/20-S09755-2_PA	PQ115500
A/swine/Denmark/20-S09755-2_HA	PQ115501
A/swine/Denmark/20-S09755-2_NP	PQ115502
A/swine/Denmark/20-S09755-2_NA	PQ115503
A/swine/Denmark/20-S09755-2_MP	PQ115504
A/swine/Denmark/20-S09755-2_NS	PQ115505
A/swine/Denmark/20-S12152-2_PB1	PQ115506
A/swine/Denmark/20-S12152-2_PA	PQ115507
A/swine/Denmark/20-S12152-2_HA	PQ115508
A/swine/Denmark/20-S12152-2_NP	PQ115509
A/swine/Denmark/20-S12152-2_NA	PQ115510
A/swine/Denmark/20-S12152-2_MP	PQ115511
A/swine/Denmark/20-S12152-2_NS	PQ115512
A/swine/Denmark/20-S03779-2_PB1	PQ115513
A/swine/Denmark/20-S03779-2_HA	PQ115514
A/swine/Denmark/20-S03779-2_NP	PQ115515
A/swine/Denmark/20-S03779-2_NA	PQ115516
A/swine/Denmark/20-S03779-2_MP	PQ115517
A/swine/Denmark/20-S03779-2_NS	PQ115518
A/swine/Denmark/20-SV15063-1_PB2	PQ115519
A/swine/Denmark/20-SV15063-1_PB1	PQ115520
A/swine/Denmark/20-SV15063-1_PA	PQ115521
A/swine/Denmark/20-SV15063-1_HA	PQ115522
A/swine/Denmark/20-SV15063-1_NP	PQ115523
A/swine/Denmark/20-SV15063-1_NA	PQ115524
A/swine/Denmark/20-SV15063-1_MP	PQ115525
A/swine/Denmark/20-SV15063-1_NS	PQ115526
A/swine/Denmark/20-4071-5_PB2	PQ115527
A/swine/Denmark/20-4071-5_PB1	PQ115528
A/swine/Denmark/20-4071-5_PA	PQ115529
A/swine/Denmark/20-4071-5_HA	PQ115530
A/swine/Denmark/20-4071-5_NP	PQ115531
A/swine/Denmark/20-4071-5_NA	PQ115532
A/swine/Denmark/20-4071-5_MP	PQ115533
A/swine/Denmark/20-4071-5_NS	PQ115534
A/swine/Denmark/21_19178_5_PB1	PQ115535
A/swine/Denmark/21_19178_5_HA	PQ115536
A/swine/Denmark/21_19178_5_NP	PQ115537
A/swine/Denmark/21_19178_5_NA	PQ115538
A/swine/Denmark/21_19178_5_MP	PQ115539
A/swine/Denmark/21_19178_5_NS	PQ115540
A/swine/Denmark/21_22749_2_PB2	PQ115541
A/swine/Denmark/21_22749_2_PB1	PQ115542
A/swine/Denmark/21_22749_2_PA	PQ115543
A/swine/Denmark/21_22749_2_HA	PQ115544
A/swine/Denmark/21_22749_2_NP	PQ115545
A/swine/Denmark/21_22749_2_NA	PQ115546
A/swine/Denmark/21_22749_2_MP	PQ115547
A/swine/Denmark/21_22749_2_NS	PQ115548
A/swine/Denmark/21_17533_4_PB1	PQ115549
A/swine/Denmark/21_17533_4_PA	PQ115550
A/swine/Denmark/21_17533_4_HA	PQ115551
A/swine/Denmark/21_17533_4_NP	PQ115552
A/swine/Denmark/21_17533_4_NA	PQ115553
A/swine/Denmark/21_17533_4_MP	PQ115554
A/swine/Denmark/21_17533_4_NS	PQ115555
A/swine/Denmark/21_18098_2_PB2	PQ115556
A/swine/Denmark/21_18098_2_PA	PQ115557
A/swine/Denmark/21_18098_2_HA	PQ115558
A/swine/Denmark/21_18098_2_NP	PQ115559
A/swine/Denmark/21_18098_2_NA	PQ115560
A/swine/Denmark/21_18098_2_MP	PQ115561
A/swine/Denmark/21_18098_2_NS	PQ115562
A/swine/Denmark/21_18861_3_PB1	PQ115563
A/swine/Denmark/21_18861_3_PA	PQ115564
A/swine/Denmark/21_18861_3_HA	PQ115565
A/swine/Denmark/21_18861_3_NP	PQ115566
A/swine/Denmark/21_18861_3_NA	PQ115567
A/swine/Denmark/21_18861_3_MP	PQ115568
A/swine/Denmark/21_18861_3_NS	PQ115569
A/swine/Denmark/21_20165_1_PB1	PQ115570
A/swine/Denmark/21_20165_1_PA	PQ115571
A/swine/Denmark/21_20165_1_HA	PQ115572
A/swine/Denmark/21_20165_1_NP	PQ115573
A/swine/Denmark/21_20165_1_NA	PQ115574
A/swine/Denmark/21_20165_1_MP	PQ115575
A/swine/Denmark/21_20165_1_NS	PQ115576
A/swine/Denmark/SI22-00980-1_PB2	PQ115577
A/swine/Denmark/SI22-00980-1_PB1	PQ115578
A/swine/Denmark/SI22-00980-1_HA	PQ115579
A/swine/Denmark/SI22-00980-1_NP	PQ115580
A/swine/Denmark/SI22-00980-1_NA	PQ115581
A/swine/Denmark/SI22-00980-1_MP	PQ115582
A/swine/Denmark/SI22-00980-1_NS	PQ115583
A/swine/Denmark/SI22-01736-4_PB2	PQ115584
A/swine/Denmark/SI22-01736-4_PA	PQ115585
A/swine/Denmark/SI22-01736-4_HA	PQ115586
A/swine/Denmark/SI22-01736-4_NP	PQ115587
A/swine/Denmark/SI22-01736-4_NA	PQ115588
A/swine/Denmark/SI22-01736-4_MP	PQ115589
A/swine/Denmark/SI22-01736-4_NS	PQ115590
A/swine/Denmark/SI22-09838-1_PB2	PQ115591
A/swine/Denmark/SI22-09838-1_PB1	PQ115592
A/swine/Denmark/SI22-09838-1_PA	PQ115593
A/swine/Denmark/SI22-09838-1_HA	PQ115594
A/swine/Denmark/SI22-09838-1_NP	PQ115595
A/swine/Denmark/SI22-09838-1_NA	PQ115596
A/swine/Denmark/SI22-09838-1_MP	PQ115597
A/swine/Denmark/SI22-09838-1_NS	PQ115598
A/swine/Denmark/SI22-01852-2_PB2	PQ115599
A/swine/Denmark/SI22-01852-2_HA	PQ115600
A/swine/Denmark/SI22-01852-2_NP	PQ115601
A/swine/Denmark/SI22-01852-2_NA	PQ115602
A/swine/Denmark/SI22-01852-2_MP	PQ115603
A/swine/Denmark/SI22-01852-2_NS	PQ115604
A/swine/Denmark/SI22-10580-5_PB2	PQ115605
A/swine/Denmark/SI22-10580-5_PB1	PQ115606
A/swine/Denmark/SI22-10580-5_HA	PQ115607
A/swine/Denmark/SI22-10580-5_NP	PQ115608
A/swine/Denmark/SI22-10580-5_NA	PQ115609
A/swine/Denmark/SI22-10580-5_MP	PQ115610
A/swine/Denmark/SI22-10580-5_NS	PQ115611
A/swine/Denmark/SI22-08088-4_PB1	PQ115612
A/swine/Denmark/SI22-08088-4_PA	PQ115613
A/swine/Denmark/SI22-08088-4_HA	PQ115614
A/swine/Denmark/SI22-08088-4_NP	PQ115615
A/swine/Denmark/SI22-08088-4_NA	PQ115616
A/swine/Denmark/SI22-08088-4_MP	PQ115617
A/swine/Denmark/SI22-08088-4_NS	PQ115618
A/swine/Denmark/SI22-08035-4_PB2	PQ115619
A/swine/Denmark/SI22-08035-4_PB1	PQ115620
A/swine/Denmark/SI22-08035-4_PA	PQ115621
A/swine/Denmark/SI22-08035-4_HA	PQ115622
A/swine/Denmark/SI22-08035-4_NP	PQ115623
A/swine/Denmark/SI22-08035-4_NA	PQ115624
A/swine/Denmark/SI22-08035-4_MP	PQ115625
A/swine/Denmark/SI22-08035-4_NS	PQ115626
A/swine/Denmark/LF22-9984-1_PB1	PQ115627
A/swine/Denmark/LF22-9984-1_PA	PQ115628
A/swine/Denmark/LF22-9984-1_HA	PQ115629
A/swine/Denmark/LF22-9984-1_NP	PQ115630
A/swine/Denmark/LF22-9984-1_NA	PQ115631
A/swine/Denmark/LF22-9984-1_MP	PQ115632
A/swine/Denmark/LF22-9984-1_NS	PQ115633
A/swine/Denmark/19-02142-2_PB2	PQ115634
A/swine/Denmark/19-02142-2_PB1	PQ115635
A/swine/Denmark/19-02142-2_PA	PQ115636
A/swine/Denmark/19-02142-2_HA	PQ115637
A/swine/Denmark/19-02142-2_NP	PQ115638
A/swine/Denmark/19-02142-2_NA	PQ115639
A/swine/Denmark/19-02142-2_MP	PQ115640
A/swine/Denmark/19-02142-2_NS	PQ115641
A/swine/Denmark/19-50017-2_PB2	PQ115642
A/swine/Denmark/19-50017-2_PB1	PQ115643
A/swine/Denmark/19-50017-2_PA	PQ115644
A/swine/Denmark/19-50017-2_HA	PQ115645
A/swine/Denmark/19-50017-2_NP	PQ115646
A/swine/Denmark/19-50017-2_NA	PQ115647
A/swine/Denmark/19-50017-2_MP	PQ115648
A/swine/Denmark/19-50017-2_NS	PQ115649
A/swine/Denmark/19-50060-3_PB2	PQ115650
A/swine/Denmark/19-50060-3_PB1	PQ115651
A/swine/Denmark/19-50060-3_PA	PQ115652
A/swine/Denmark/19-50060-3_HA	PQ115653
A/swine/Denmark/19-50060-3_NP	PQ115654
A/swine/Denmark/19-50060-3_NA	PQ115655
A/swine/Denmark/19-50060-3_MP	PQ115656
A/swine/Denmark/19-50060-3_NS	PQ115657
A/swine/Denmark/19-50241-1_PB2	PQ115658
A/swine/Denmark/19-50241-1_PB1	PQ115659
A/swine/Denmark/19-50241-1_PA	PQ115660
A/swine/Denmark/19-50241-1_HA	PQ115661
A/swine/Denmark/19-50241-1_NP	PQ115662
A/swine/Denmark/19-50241-1_NA	PQ115663
A/swine/Denmark/19-50241-1_MP	PQ115664
A/swine/Denmark/19-50241-1_NS	PQ115665
A/swine/Denmark/19-50292-1_PB2	PQ115666
A/swine/Denmark/19-50292-1_PB1	PQ115667
A/swine/Denmark/19-50292-1_PA	PQ115668
A/swine/Denmark/19-50292-1_HA	PQ115669
A/swine/Denmark/19-50292-1_NP	PQ115670
A/swine/Denmark/19-50292-1_NA	PQ115671
A/swine/Denmark/19-50292-1_MP	PQ115672
A/swine/Denmark/19-50292-1_NS	PQ115673
A/swine/Denmark/19-50449-4_PB2	PQ115674
A/swine/Denmark/19-50449-4_PB1	PQ115675
A/swine/Denmark/19-50449-4_PA	PQ115676
A/swine/Denmark/19-50449-4_HA	PQ115677
A/swine/Denmark/19-50449-4_NP	PQ115678
A/swine/Denmark/19-50449-4_NA	PQ115679
A/swine/Denmark/19-50449-4_MP	PQ115680
A/swine/Denmark/19-50449-4_NS	PQ115681
A/swine/Denmark/19-50450-1_PB2	PQ115682
A/swine/Denmark/19-50450-1_PB1	PQ115683
A/swine/Denmark/19-50450-1_PA	PQ115684
A/swine/Denmark/19-50450-1_HA	PQ115685
A/swine/Denmark/19-50450-1_NP	PQ115686
A/swine/Denmark/19-50450-1_NA	PQ115687
A/swine/Denmark/19-50450-1_MP	PQ115688
A/swine/Denmark/19-50450-1_NS	PQ115689
A/swine/Denmark/19-S01822-2_PB2	PQ115690
A/swine/Denmark/19-S01822-2_PB1	PQ115691
A/swine/Denmark/19-S01822-2_PA	PQ115692
A/swine/Denmark/19-S01822-2_HA	PQ115693
A/swine/Denmark/19-S01822-2_NP	PQ115694
A/swine/Denmark/19-S01822-2_NA	PQ115695
A/swine/Denmark/19-S01822-2_MP	PQ115696
A/swine/Denmark/19-S01822-2_NS	PQ115697
A/swine/Denmark/19-S01969-3_PB2	PQ115698
A/swine/Denmark/19-S01969-3_PB1	PQ115699
A/swine/Denmark/19-S01969-3_PA	PQ115700
A/swine/Denmark/19-S01969-3_HA	PQ115701
A/swine/Denmark/19-S01969-3_NP	PQ115702
A/swine/Denmark/19-S01969-3_NA	PQ115703
A/swine/Denmark/19-S01969-3_MP	PQ115704
A/swine/Denmark/19-S01969-3_NS	PQ115705
A/swine/Denmark/19-S01971-4_PB2	PQ115706
A/swine/Denmark/19-S01971-4_PB1	PQ115707
A/swine/Denmark/19-S01971-4_PA	PQ115708
A/swine/Denmark/19-S01971-4_HA	PQ115709
A/swine/Denmark/19-S01971-4_NP	PQ115710
A/swine/Denmark/19-S01971-4_NA	PQ115711
A/swine/Denmark/19-S01971-4_MP	PQ115712
A/swine/Denmark/19-S01971-4_NS	PQ115713
A/swine/Denmark/19-S02059-2_PB2	PQ115714
A/swine/Denmark/19-S02059-2_PB1	PQ115715
A/swine/Denmark/19-S02059-2_PA	PQ115716
A/swine/Denmark/19-S02059-2_HA	PQ115717
A/swine/Denmark/19-S02059-2_NP	PQ115718
A/swine/Denmark/19-S02059-2_NA	PQ115719
A/swine/Denmark/19-S02059-2_MP	PQ115720
A/swine/Denmark/19-S02059-2_NS	PQ115721
A/swine/Denmark/19-S02111-1_PB2	PQ115722
A/swine/Denmark/19-S02111-1_PB1	PQ115723
A/swine/Denmark/19-S02111-1_PA	PQ115724
A/swine/Denmark/19-S02111-1_HA	PQ115725
A/swine/Denmark/19-S02111-1_NP	PQ115726
A/swine/Denmark/19-S02111-1_NA	PQ115727
A/swine/Denmark/19-S02111-1_MP	PQ115728
A/swine/Denmark/19-S02111-1_NS	PQ115729
A/swine/Denmark/19-S02229-3_PB2	PQ115730
A/swine/Denmark/19-S02229-3_PB1	PQ115731
A/swine/Denmark/19-S02229-3_PA	PQ115732
A/swine/Denmark/19-S02229-3_HA	PQ115733
A/swine/Denmark/19-S02229-3_NP	PQ115734
A/swine/Denmark/19-S02229-3_NA	PQ115735
A/swine/Denmark/19-S02229-3_MP	PQ115736
A/swine/Denmark/19-S02229-3_NS	PQ115737
A/swine/Denmark/19-S1573-2_PB2	PQ115738
A/swine/Denmark/19-S1573-2_PB1	PQ115739
A/swine/Denmark/19-S1573-2_PA	PQ115740
A/swine/Denmark/19-S1573-2_HA	PQ115741
A/swine/Denmark/19-S1573-2_NP	PQ115742
A/swine/Denmark/19-S1573-2_NA	PQ115743
A/swine/Denmark/19-S1573-2_MP	PQ115744
A/swine/Denmark/19-S1573-2_NS	PQ115745
A/swine/Denmark/20-02522-2_PB2	PQ115746
A/swine/Denmark/20-02522-2_PB1	PQ115747
A/swine/Denmark/20-02522-2_PA	PQ115748
A/swine/Denmark/20-02522-2_HA	PQ115749
A/swine/Denmark/20-02522-2_NP	PQ115750
A/swine/Denmark/20-02522-2_NA	PQ115751
A/swine/Denmark/20-02522-2_MP	PQ115752
A/swine/Denmark/20-02522-2_NS	PQ115753
A/swine/Denmark/20-02695-2_PB2	PQ115754
A/swine/Denmark/20-02695-2_PB1	PQ115755
A/swine/Denmark/20-02695-2_PA	PQ115756
A/swine/Denmark/20-02695-2_HA	PQ115757
A/swine/Denmark/20-02695-2_NP	PQ115758
A/swine/Denmark/20-02695-2_NA	PQ115759
A/swine/Denmark/20-02695-2_MP	PQ115760
A/swine/Denmark/20-02695-2_NS	PQ115761
A/swine/Denmark/20-02698-3_PB2	PQ115762
A/swine/Denmark/20-02698-3_PB1	PQ115763
A/swine/Denmark/20-02698-3_PA	PQ115764
A/swine/Denmark/20-02698-3_HA	PQ115765
A/swine/Denmark/20-02698-3_NP	PQ115766
A/swine/Denmark/20-02698-3_NA	PQ115767
A/swine/Denmark/20-02698-3_MP	PQ115768
A/swine/Denmark/20-02698-3_NS	PQ115769
A/swine/Denmark/20-02921-1_PB2	PQ115770
A/swine/Denmark/20-02921-1_PB1	PQ115771
A/swine/Denmark/20-02921-1_PA	PQ115772
A/swine/Denmark/20-02921-1_HA	PQ115773
A/swine/Denmark/20-02921-1_NP	PQ115774
A/swine/Denmark/20-02921-1_NA	PQ115775
A/swine/Denmark/20-02921-1_MP	PQ115776
A/swine/Denmark/20-02921-1_NS	PQ115777
A/swine/Denmark/20-02980-4_PB2	PQ115778
A/swine/Denmark/20-02980-4_PB1	PQ115779
A/swine/Denmark/20-02980-4_PA	PQ115780
A/swine/Denmark/20-02980-4_HA	PQ115781
A/swine/Denmark/20-02980-4_NP	PQ115782
A/swine/Denmark/20-02980-4_NA	PQ115783
A/swine/Denmark/20-02980-4_MP	PQ115784
A/swine/Denmark/20-02980-4_NS	PQ115785
A/swine/Denmark/20-03199-3_PB2	PQ115786
A/swine/Denmark/20-03199-3_PB1	PQ115787
A/swine/Denmark/20-03199-3_PA	PQ115788
A/swine/Denmark/20-03199-3_HA	PQ115789
A/swine/Denmark/20-03199-3_NP	PQ115790
A/swine/Denmark/20-03199-3_NA	PQ115791
A/swine/Denmark/20-03199-3_MP	PQ115792
A/swine/Denmark/20-03199-3_NS	PQ115793
A/swine/Denmark/20-03271-5_PB2	PQ115794
A/swine/Denmark/20-03271-5_PB1	PQ115795
A/swine/Denmark/20-03271-5_PA	PQ115796
A/swine/Denmark/20-03271-5_HA	PQ115797
A/swine/Denmark/20-03271-5_NP	PQ115798
A/swine/Denmark/20-03271-5_NA	PQ115799
A/swine/Denmark/20-03271-5_MP	PQ115800
A/swine/Denmark/20-03271-5_NS	PQ115801
A/swine/Denmark/20-04349-3_PB2	PQ115802
A/swine/Denmark/20-04349-3_PB1	PQ115803
A/swine/Denmark/20-04349-3_PA	PQ115804
A/swine/Denmark/20-04349-3_HA	PQ115805
A/swine/Denmark/20-04349-3_NP	PQ115806
A/swine/Denmark/20-04349-3_NA	PQ115807
A/swine/Denmark/20-04349-3_MP	PQ115808
A/swine/Denmark/20-04349-3_NS	PQ115809
A/swine/Denmark/20-3343-3_PB2	PQ115810
A/swine/Denmark/20-3343-3_PB1	PQ115811
A/swine/Denmark/20-3343-3_PA	PQ115812
A/swine/Denmark/20-3343-3_HA	PQ115813
A/swine/Denmark/20-3343-3_NP	PQ115814
A/swine/Denmark/20-3343-3_NA	PQ115815
A/swine/Denmark/20-3343-3_MP	PQ115816
A/swine/Denmark/20-3343-3_NS	PQ115817
A/swine/Denmark/20-3710-1_PB2	PQ115818
A/swine/Denmark/20-3710-1_PB1	PQ115819
A/swine/Denmark/20-3710-1_PA	PQ115820
A/swine/Denmark/20-3710-1_HA	PQ115821
A/swine/Denmark/20-3710-1_NP	PQ115822
A/swine/Denmark/20-3710-1_NA	PQ115823
A/swine/Denmark/20-3710-1_MP	PQ115824
A/swine/Denmark/20-3710-1_NS	PQ115825
A/swine/Denmark/20-3711-1_PB2	PQ115826
A/swine/Denmark/20-3711-1_PB1	PQ115827
A/swine/Denmark/20-3711-1_PA	PQ115828
A/swine/Denmark/20-3711-1_HA	PQ115829
A/swine/Denmark/20-3711-1_NP	PQ115830
A/swine/Denmark/20-3711-1_NA	PQ115831
A/swine/Denmark/20-3711-1_MP	PQ115832
A/swine/Denmark/20-3711-1_NS	PQ115833
A/swine/Denmark/20-3955-1_PB2	PQ115834
A/swine/Denmark/20-3955-1_PB1	PQ115835
A/swine/Denmark/20-3955-1_PA	PQ115836
A/swine/Denmark/20-3955-1_HA	PQ115837
A/swine/Denmark/20-3955-1_NP	PQ115838
A/swine/Denmark/20-3955-1_NA	PQ115839
A/swine/Denmark/20-3955-1_MP	PQ115840
A/swine/Denmark/20-3955-1_NS	PQ115841
A/swine/Denmark/20-4127-2_PB2	PQ115842
A/swine/Denmark/20-4127-2_PB1	PQ115843
A/swine/Denmark/20-4127-2_PA	PQ115844
A/swine/Denmark/20-4127-2_HA	PQ115845
A/swine/Denmark/20-4127-2_NP	PQ115846
A/swine/Denmark/20-4127-2_NA	PQ115847
A/swine/Denmark/20-4127-2_MP	PQ115848
A/swine/Denmark/20-4127-2_NS	PQ115849
A/swine/Denmark/20-4761-5_PB2	PQ115850
A/swine/Denmark/20-4761-5_PB1	PQ115851
A/swine/Denmark/20-4761-5_PA	PQ115852
A/swine/Denmark/20-4761-5_HA	PQ115853
A/swine/Denmark/20-4761-5_NP	PQ115854
A/swine/Denmark/20-4761-5_NA	PQ115855
A/swine/Denmark/20-4761-5_MP	PQ115856
A/swine/Denmark/20-4761-5_NS	PQ115857
A/swine/Denmark/20-4762-3_PB2	PQ115858
A/swine/Denmark/20-4762-3_PB1	PQ115859
A/swine/Denmark/20-4762-3_PA	PQ115860
A/swine/Denmark/20-4762-3_HA	PQ115861
A/swine/Denmark/20-4762-3_NP	PQ115862
A/swine/Denmark/20-4762-3_NA	PQ115863
A/swine/Denmark/20-4762-3_MP	PQ115864
A/swine/Denmark/20-4762-3_NS	PQ115865
A/swine/Denmark/20-4767-4_PB2	PQ115866
A/swine/Denmark/20-4767-4_PB1	PQ115867
A/swine/Denmark/20-4767-4_PA	PQ115868
A/swine/Denmark/20-4767-4_HA	PQ115869
A/swine/Denmark/20-4767-4_NP	PQ115870
A/swine/Denmark/20-4767-4_NA	PQ115871
A/swine/Denmark/20-4767-4_MP	PQ115872
A/swine/Denmark/20-4767-4_NS	PQ115873
A/swine/Denmark/20-6872-2_PB2	PQ115874
A/swine/Denmark/20-6872-2_PB1	PQ115875
A/swine/Denmark/20-6872-2_PA	PQ115876
A/swine/Denmark/20-6872-2_HA	PQ115877
A/swine/Denmark/20-6872-2_NP	PQ115878
A/swine/Denmark/20-6872-2_NA	PQ115879
A/swine/Denmark/20-6872-2_MP	PQ115880
A/swine/Denmark/20-6872-2_NS	PQ115881
A/swine/Denmark/20-8233-2_PB2	PQ115882
A/swine/Denmark/20-8233-2_PB1	PQ115883
A/swine/Denmark/20-8233-2_PA	PQ115884
A/swine/Denmark/20-8233-2_HA	PQ115885
A/swine/Denmark/20-8233-2_NP	PQ115886
A/swine/Denmark/20-8233-2_NA	PQ115887
A/swine/Denmark/20-8233-2_MP	PQ115888
A/swine/Denmark/20-8233-2_NS	PQ115889
A/swine/Denmark/20-8396-1_PB2	PQ115890
A/swine/Denmark/20-8396-1_PB1	PQ115891
A/swine/Denmark/20-8396-1_PA	PQ115892
A/swine/Denmark/20-8396-1_HA	PQ115893
A/swine/Denmark/20-8396-1_NP	PQ115894
A/swine/Denmark/20-8396-1_NA	PQ115895
A/swine/Denmark/20-8396-1_MP	PQ115896
A/swine/Denmark/20-8396-1_NS	PQ115897
A/swine/Denmark/20-8654-4_PB2	PQ115898
A/swine/Denmark/20-8654-4_PB1	PQ115899
A/swine/Denmark/20-8654-4_PA	PQ115900
A/swine/Denmark/20-8654-4_HA	PQ115901
A/swine/Denmark/20-8654-4_NP	PQ115902
A/swine/Denmark/20-8654-4_NA	PQ115903
A/swine/Denmark/20-8654-4_MP	PQ115904
A/swine/Denmark/20-8654-4_NS	PQ115905
A/swine/Denmark/20-S010445-1_PB2	PQ115906
A/swine/Denmark/20-S010445-1_PB1	PQ115907
A/swine/Denmark/20-S010445-1_PA	PQ115908
A/swine/Denmark/20-S010445-1_HA	PQ115909
A/swine/Denmark/20-S010445-1_NP	PQ115910
A/swine/Denmark/20-S010445-1_NA	PQ115911
A/swine/Denmark/20-S010445-1_MP	PQ115912
A/swine/Denmark/20-S010445-1_NS	PQ115913
A/swine/Denmark/20-S03246-1_PB2	PQ115914
A/swine/Denmark/20-S03246-1_PB1	PQ115915
A/swine/Denmark/20-S03246-1_PA	PQ115916
A/swine/Denmark/20-S03246-1_HA	PQ115917
A/swine/Denmark/20-S03246-1_NP	PQ115918
A/swine/Denmark/20-S03246-1_NA	PQ115919
A/swine/Denmark/20-S03246-1_MP	PQ115920
A/swine/Denmark/20-S03246-1_NS	PQ115921
A/swine/Denmark/20-S04187-3_PB2	PQ115922
A/swine/Denmark/20-S04187-3_PB1	PQ115923
A/swine/Denmark/20-S04187-3_PA	PQ115924
A/swine/Denmark/20-S04187-3_HA	PQ115925
A/swine/Denmark/20-S04187-3_NP	PQ115926
A/swine/Denmark/20-S04187-3_NA	PQ115927
A/swine/Denmark/20-S04187-3_MP	PQ115928
A/swine/Denmark/20-S04187-3_NS	PQ115929
A/swine/Denmark/20-S04292-4_PB2	PQ115930
A/swine/Denmark/20-S04292-4_PB1	PQ115931
A/swine/Denmark/20-S04292-4_PA	PQ115932
A/swine/Denmark/20-S04292-4_HA	PQ115933
A/swine/Denmark/20-S04292-4_NP	PQ115934
A/swine/Denmark/20-S04292-4_NA	PQ115935
A/swine/Denmark/20-S04292-4_MP	PQ115936
A/swine/Denmark/20-S04292-4_NS	PQ115937
A/swine/Denmark/20-S05032-3_PB2	PQ115938
A/swine/Denmark/20-S05032-3_PB1	PQ115939
A/swine/Denmark/20-S05032-3_PA	PQ115940
A/swine/Denmark/20-S05032-3_HA	PQ115941
A/swine/Denmark/20-S05032-3_NP	PQ115942
A/swine/Denmark/20-S05032-3_NA	PQ115943
A/swine/Denmark/20-S05032-3_MP	PQ115944
A/swine/Denmark/20-S05032-3_NS	PQ115945
A/swine/Denmark/20-S05110-4_PB2	PQ115946
A/swine/Denmark/20-S05110-4_PB1	PQ115947
A/swine/Denmark/20-S05110-4_PA	PQ115948
A/swine/Denmark/20-S05110-4_HA	PQ115949
A/swine/Denmark/20-S05110-4_NP	PQ115950
A/swine/Denmark/20-S05110-4_NA	PQ115951
A/swine/Denmark/20-S05110-4_MP	PQ115952
A/swine/Denmark/20-S05110-4_NS	PQ115953
A/swine/Denmark/20-S05482-2_PB2	PQ115954
A/swine/Denmark/20-S05482-2_PB1	PQ115955
A/swine/Denmark/20-S05482-2_PA	PQ115956
A/swine/Denmark/20-S05482-2_HA	PQ115957
A/swine/Denmark/20-S05482-2_NP	PQ115958
A/swine/Denmark/20-S05482-2_NA	PQ115959
A/swine/Denmark/20-S05482-2_MP	PQ115960
A/swine/Denmark/20-S05482-2_NS	PQ115961
A/swine/Denmark/20-S06030-4_PB2	PQ115962
A/swine/Denmark/20-S06030-4_PB1	PQ115963
A/swine/Denmark/20-S06030-4_PA	PQ115964
A/swine/Denmark/20-S06030-4_HA	PQ115965
A/swine/Denmark/20-S06030-4_NP	PQ115966
A/swine/Denmark/20-S06030-4_NA	PQ115967
A/swine/Denmark/20-S06030-4_MP	PQ115968
A/swine/Denmark/20-S06030-4_NS	PQ115969
A/swine/Denmark/20-S15062-1_PB2	PQ115970
A/swine/Denmark/20-S15062-1_PB1	PQ115971
A/swine/Denmark/20-S15062-1_PA	PQ115972
A/swine/Denmark/20-S15062-1_HA	PQ115973
A/swine/Denmark/20-S15062-1_NP	PQ115974
A/swine/Denmark/20-S15062-1_NA	PQ115975
A/swine/Denmark/20-S15062-1_MP	PQ115976
A/swine/Denmark/20-S15062-1_NS	PQ115977
A/swine/Denmark/20-SV04295-3_PB2	PQ115978
A/swine/Denmark/20-SV04295-3_PB1	PQ115979
A/swine/Denmark/20-SV04295-3_PA	PQ115980
A/swine/Denmark/20-SV04295-3_HA	PQ115981
A/swine/Denmark/20-SV04295-3_NP	PQ115982
A/swine/Denmark/20-SV04295-3_NA	PQ115983
A/swine/Denmark/20-SV04295-3_MP	PQ115984
A/swine/Denmark/20-SV04295-3_NS	PQ115985
A/swine/Denmark/20-SV10024-3_PB2	PQ115986
A/swine/Denmark/20-SV10024-3_PB1	PQ115987
A/swine/Denmark/20-SV10024-3_PA	PQ115988
A/swine/Denmark/20-SV10024-3_HA	PQ115989
A/swine/Denmark/20-SV10024-3_NP	PQ115990
A/swine/Denmark/20-SV10024-3_NA	PQ115991
A/swine/Denmark/20-SV10024-3_MP	PQ115992
A/swine/Denmark/20-SV10024-3_NS	PQ115993
A/swine/Denmark/20-SV11324-3_PB2	PQ115994
A/swine/Denmark/20-SV11324-3_PB1	PQ115995
A/swine/Denmark/20-SV11324-3_PA	PQ115996
A/swine/Denmark/20-SV11324-3_HA	PQ115997
A/swine/Denmark/20-SV11324-3_NP	PQ115998
A/swine/Denmark/20-SV11324-3_NA	PQ115999
A/swine/Denmark/20-SV11324-3_MP	PQ116000
A/swine/Denmark/20-SV11324-3_NS	PQ116001
A/swine/Denmark/20-SV11921-2_PB2	PQ116002
A/swine/Denmark/20-SV11921-2_PB1	PQ116003
A/swine/Denmark/20-SV11921-2_PA	PQ116004
A/swine/Denmark/20-SV11921-2_HA	PQ116005
A/swine/Denmark/20-SV11921-2_NP	PQ116006
A/swine/Denmark/20-SV11921-2_NA	PQ116007
A/swine/Denmark/20-SV11921-2_MP	PQ116008
A/swine/Denmark/20-SV11921-2_NS	PQ116009
A/swine/Denmark/20_04512_1_PB2	PQ116010
A/swine/Denmark/20_04512_1_PB1	PQ116011
A/swine/Denmark/20_04512_1_PA	PQ116012
A/swine/Denmark/20_04512_1_HA	PQ116013
A/swine/Denmark/20_04512_1_NP	PQ116014
A/swine/Denmark/20_04512_1_NA	PQ116015
A/swine/Denmark/20_04512_1_MP	PQ116016
A/swine/Denmark/20_04512_1_NS	PQ116017
A/swine/Denmark/20_04529_3_PB2	PQ116018
A/swine/Denmark/20_04529_3_PB1	PQ116019
A/swine/Denmark/20_04529_3_PA	PQ116020
A/swine/Denmark/20_04529_3_HA	PQ116021
A/swine/Denmark/20_04529_3_NP	PQ116022
A/swine/Denmark/20_04529_3_NA	PQ116023
A/swine/Denmark/20_04529_3_MP	PQ116024
A/swine/Denmark/20_04529_3_NS	PQ116025
A/swine/Denmark/20_04613_4_PB2	PQ116026
A/swine/Denmark/20_04613_4_PB1	PQ116027
A/swine/Denmark/20_04613_4_PA	PQ116028
A/swine/Denmark/20_04613_4_HA	PQ116029
A/swine/Denmark/20_04613_4_NP	PQ116030
A/swine/Denmark/20_04613_4_NA	PQ116031
A/swine/Denmark/20_04613_4_MP	PQ116032
A/swine/Denmark/20_04613_4_NS	PQ116033
A/swine/Denmark/20_04671_1_PB2	PQ116034
A/swine/Denmark/20_04671_1_PB1	PQ116035
A/swine/Denmark/20_04671_1_PA	PQ116036
A/swine/Denmark/20_04671_1_HA	PQ116037
A/swine/Denmark/20_04671_1_NP	PQ116038
A/swine/Denmark/20_04671_1_NA	PQ116039
A/swine/Denmark/20_04671_1_MP	PQ116040
A/swine/Denmark/20_04671_1_NS	PQ116041
A/swine/Denmark/20_04739_2_PB2	PQ116042
A/swine/Denmark/20_04739_2_PB1	PQ116043
A/swine/Denmark/20_04739_2_PA	PQ116044
A/swine/Denmark/20_04739_2_HA	PQ116045
A/swine/Denmark/20_04739_2_NP	PQ116046
A/swine/Denmark/20_04739_2_NA	PQ116047
A/swine/Denmark/20_04739_2_MP	PQ116048
A/swine/Denmark/20_04739_2_NS	PQ116049
A/swine/Denmark/20_05341_5_PB2	PQ116050
A/swine/Denmark/20_05341_5_PB1	PQ116051
A/swine/Denmark/20_05341_5_PA	PQ116052
A/swine/Denmark/20_05341_5_HA	PQ116053
A/swine/Denmark/20_05341_5_NP	PQ116054
A/swine/Denmark/20_05341_5_NA	PQ116055
A/swine/Denmark/20_05341_5_MP	PQ116056
A/swine/Denmark/20_05341_5_NS	PQ116057
A/swine/Denmark/20_05604_2_PB2	PQ116058
A/swine/Denmark/20_05604_2_PB1	PQ116059
A/swine/Denmark/20_05604_2_PA	PQ116060
A/swine/Denmark/20_05604_2_HA	PQ116061
A/swine/Denmark/20_05604_2_NP	PQ116062
A/swine/Denmark/20_05604_2_NA	PQ116063
A/swine/Denmark/20_05604_2_MP	PQ116064
A/swine/Denmark/20_05604_2_NS	PQ116065
A/swine/Denmark/20_05666_4_PB2	PQ116066
A/swine/Denmark/20_05666_4_PB1	PQ116067
A/swine/Denmark/20_05666_4_PA	PQ116068
A/swine/Denmark/20_05666_4_HA	PQ116069
A/swine/Denmark/20_05666_4_NP	PQ116070
A/swine/Denmark/20_05666_4_NA	PQ116071
A/swine/Denmark/20_05666_4_MP	PQ116072
A/swine/Denmark/20_05666_4_NS	PQ116073
A/swine/Denmark/20_05766_4_PB2	PQ116074
A/swine/Denmark/20_05766_4_PB1	PQ116075
A/swine/Denmark/20_05766_4_PA	PQ116076
A/swine/Denmark/20_05766_4_HA	PQ116077
A/swine/Denmark/20_05766_4_NP	PQ116078
A/swine/Denmark/20_05766_4_NA	PQ116079
A/swine/Denmark/20_05766_4_MP	PQ116080
A/swine/Denmark/20_05766_4_NS	PQ116081
A/swine/Denmark/20_05811_1_PB2	PQ116082
A/swine/Denmark/20_05811_1_PB1	PQ116083
A/swine/Denmark/20_05811_1_PA	PQ116084
A/swine/Denmark/20_05811_1_HA	PQ116085
A/swine/Denmark/20_05811_1_NP	PQ116086
A/swine/Denmark/20_05811_1_NA	PQ116087
A/swine/Denmark/20_05811_1_MP	PQ116088
A/swine/Denmark/20_05811_1_NS	PQ116089
A/swine/Denmark/20_05812_5_PB2	PQ116090
A/swine/Denmark/20_05812_5_PB1	PQ116091
A/swine/Denmark/20_05812_5_PA	PQ116092
A/swine/Denmark/20_05812_5_HA	PQ116093
A/swine/Denmark/20_05812_5_NP	PQ116094
A/swine/Denmark/20_05812_5_NA	PQ116095
A/swine/Denmark/20_05812_5_MP	PQ116096
A/swine/Denmark/20_05812_5_NS	PQ116097
A/swine/Denmark/20_06029_5_PB2	PQ116098
A/swine/Denmark/20_06029_5_PB1	PQ116099
A/swine/Denmark/20_06029_5_PA	PQ116100
A/swine/Denmark/20_06029_5_HA	PQ116101
A/swine/Denmark/20_06029_5_NP	PQ116102
A/swine/Denmark/20_06029_5_NA	PQ116103
A/swine/Denmark/20_06029_5_MP	PQ116104
A/swine/Denmark/20_06029_5_NS	PQ116105
A/swine/Denmark/20_06869_3_PB2	PQ116106
A/swine/Denmark/20_06869_3_PB1	PQ116107
A/swine/Denmark/20_06869_3_PA	PQ116108
A/swine/Denmark/20_06869_3_HA	PQ116109
A/swine/Denmark/20_06869_3_NP	PQ116110
A/swine/Denmark/20_06869_3_NA	PQ116111
A/swine/Denmark/20_06869_3_MP	PQ116112
A/swine/Denmark/20_06869_3_NS	PQ116113
A/swine/Denmark/20_07567_3_PB2	PQ116114
A/swine/Denmark/20_07567_3_PB1	PQ116115
A/swine/Denmark/20_07567_3_PA	PQ116116
A/swine/Denmark/20_07567_3_HA	PQ116117
A/swine/Denmark/20_07567_3_NP	PQ116118
A/swine/Denmark/20_07567_3_NA	PQ116119
A/swine/Denmark/20_07567_3_MP	PQ116120
A/swine/Denmark/20_07567_3_NS	PQ116121
A/swine/Denmark/20_07900_1_PB2	PQ116122
A/swine/Denmark/20_07900_1_PB1	PQ116123
A/swine/Denmark/20_07900_1_PA	PQ116124
A/swine/Denmark/20_07900_1_HA	PQ116125
A/swine/Denmark/20_07900_1_NP	PQ116126
A/swine/Denmark/20_07900_1_NA	PQ116127
A/swine/Denmark/20_07900_1_MP	PQ116128
A/swine/Denmark/20_07900_1_NS	PQ116129
A/swine/Denmark/20_08172_3_PB2	PQ116130
A/swine/Denmark/20_08172_3_PB1	PQ116131
A/swine/Denmark/20_08172_3_PA	PQ116132
A/swine/Denmark/20_08172_3_HA	PQ116133
A/swine/Denmark/20_08172_3_NP	PQ116134
A/swine/Denmark/20_08172_3_NA	PQ116135
A/swine/Denmark/20_08172_3_MP	PQ116136
A/swine/Denmark/20_08172_3_NS	PQ116137
A/swine/Denmark/20_08797_4_PB2	PQ116138
A/swine/Denmark/20_08797_4_PB1	PQ116139
A/swine/Denmark/20_08797_4_PA	PQ116140
A/swine/Denmark/20_08797_4_HA	PQ116141
A/swine/Denmark/20_08797_4_NP	PQ116142
A/swine/Denmark/20_08797_4_NA	PQ116143
A/swine/Denmark/20_08797_4_MP	PQ116144
A/swine/Denmark/20_08797_4_NS	PQ116145
A/swine/Denmark/20_08948_2_PB2	PQ116146
A/swine/Denmark/20_08948_2_PB1	PQ116147
A/swine/Denmark/20_08948_2_PA	PQ116148
A/swine/Denmark/20_08948_2_HA	PQ116149
A/swine/Denmark/20_08948_2_NP	PQ116150
A/swine/Denmark/20_08948_2_NA	PQ116151
A/swine/Denmark/20_08948_2_MP	PQ116152
A/swine/Denmark/20_08948_2_NS	PQ116153
A/swine/Denmark/20_09902_5_PB2	PQ116154
A/swine/Denmark/20_09902_5_PB1	PQ116155
A/swine/Denmark/20_09902_5_PA	PQ116156
A/swine/Denmark/20_09902_5_HA	PQ116157
A/swine/Denmark/20_09902_5_NP	PQ116158
A/swine/Denmark/20_09902_5_NA	PQ116159
A/swine/Denmark/20_09902_5_MP	PQ116160
A/swine/Denmark/20_09902_5_NS	PQ116161
A/swine/Denmark/20_09904_3_PB2	PQ116162
A/swine/Denmark/20_09904_3_PB1	PQ116163
A/swine/Denmark/20_09904_3_PA	PQ116164
A/swine/Denmark/20_09904_3_HA	PQ116165
A/swine/Denmark/20_09904_3_NP	PQ116166
A/swine/Denmark/20_09904_3_NA	PQ116167
A/swine/Denmark/20_09904_3_MP	PQ116168
A/swine/Denmark/20_09904_3_NS	PQ116169
A/swine/Denmark/20_10193_1_PB2	PQ116170
A/swine/Denmark/20_10193_1_PB1	PQ116171
A/swine/Denmark/20_10193_1_PA	PQ116172
A/swine/Denmark/20_10193_1_HA	PQ116173
A/swine/Denmark/20_10193_1_NP	PQ116174
A/swine/Denmark/20_10193_1_NA	PQ116175
A/swine/Denmark/20_10193_1_MP	PQ116176
A/swine/Denmark/20_10193_1_NS	PQ116177
A/swine/Denmark/20_10638_3_PB2	PQ116178
A/swine/Denmark/20_10638_3_PB1	PQ116179
A/swine/Denmark/20_10638_3_PA	PQ116180
A/swine/Denmark/20_10638_3_HA	PQ116181
A/swine/Denmark/20_10638_3_NP	PQ116182
A/swine/Denmark/20_10638_3_NA	PQ116183
A/swine/Denmark/20_10638_3_MP	PQ116184
A/swine/Denmark/20_10638_3_NS	PQ116185
A/swine/Denmark/20_10705_1_PB2	PQ116186
A/swine/Denmark/20_10705_1_PB1	PQ116187
A/swine/Denmark/20_10705_1_PA	PQ116188
A/swine/Denmark/20_10705_1_HA	PQ116189
A/swine/Denmark/20_10705_1_NP	PQ116190
A/swine/Denmark/20_10705_1_NA	PQ116191
A/swine/Denmark/20_10705_1_MP	PQ116192
A/swine/Denmark/20_10705_1_NS	PQ116193
A/swine/Denmark/20_11135_2_PB2	PQ116194
A/swine/Denmark/20_11135_2_PB1	PQ116195
A/swine/Denmark/20_11135_2_PA	PQ116196
A/swine/Denmark/20_11135_2_HA	PQ116197
A/swine/Denmark/20_11135_2_NP	PQ116198
A/swine/Denmark/20_11135_2_NA	PQ116199
A/swine/Denmark/20_11135_2_MP	PQ116200
A/swine/Denmark/20_11135_2_NS	PQ116201
A/swine/Denmark/20_11660_2_PB2	PQ116202
A/swine/Denmark/20_11660_2_PB1	PQ116203
A/swine/Denmark/20_11660_2_PA	PQ116204
A/swine/Denmark/20_11660_2_HA	PQ116205
A/swine/Denmark/20_11660_2_NP	PQ116206
A/swine/Denmark/20_11660_2_NA	PQ116207
A/swine/Denmark/20_11660_2_MP	PQ116208
A/swine/Denmark/20_11660_2_NS	PQ116209
A/swine/Denmark/20_15981_5_PB2	PQ116210
A/swine/Denmark/20_15981_5_PB1	PQ116211
A/swine/Denmark/20_15981_5_PA	PQ116212
A/swine/Denmark/20_15981_5_HA	PQ116213
A/swine/Denmark/20_15981_5_NP	PQ116214
A/swine/Denmark/20_15981_5_NA	PQ116215
A/swine/Denmark/20_15981_5_MP	PQ116216
A/swine/Denmark/20_15981_5_NS	PQ116217
A/swine/Denmark/21-16255-2_PB2	PQ116218
A/swine/Denmark/21-16255-2_PB1	PQ116219
A/swine/Denmark/21-16255-2_PA	PQ116220
A/swine/Denmark/21-16255-2_HA	PQ116221
A/swine/Denmark/21-16255-2_NP	PQ116222
A/swine/Denmark/21-16255-2_NA	PQ116223
A/swine/Denmark/21-16255-2_MP	PQ116224
A/swine/Denmark/21-16255-2_NS	PQ116225
A/swine/Denmark/21-16278-1_PB2	PQ116226
A/swine/Denmark/21-16278-1_PB1	PQ116227
A/swine/Denmark/21-16278-1_PA	PQ116228
A/swine/Denmark/21-16278-1_HA	PQ116229
A/swine/Denmark/21-16278-1_NP	PQ116230
A/swine/Denmark/21-16278-1_NA	PQ116231
A/swine/Denmark/21-16278-1_MP	PQ116232
A/swine/Denmark/21-16278-1_NS	PQ116233
A/swine/Denmark/21-17107-1_PB2	PQ116234
A/swine/Denmark/21-17107-1_PB1	PQ116235
A/swine/Denmark/21-17107-1_PA	PQ116236
A/swine/Denmark/21-17107-1_HA	PQ116237
A/swine/Denmark/21-17107-1_NP	PQ116238
A/swine/Denmark/21-17107-1_NA	PQ116239
A/swine/Denmark/21-17107-1_MP	PQ116240
A/swine/Denmark/21-17107-1_NS	PQ116241
A/swine/Denmark/21-19158-3_PB2	PQ116242
A/swine/Denmark/21-19158-3_PB1	PQ116243
A/swine/Denmark/21-19158-3_PA	PQ116244
A/swine/Denmark/21-19158-3_HA	PQ116245
A/swine/Denmark/21-19158-3_NP	PQ116246
A/swine/Denmark/21-19158-3_NA	PQ116247
A/swine/Denmark/21-19158-3_MP	PQ116248
A/swine/Denmark/21-19158-3_NS	PQ116249
A/swine/Denmark/21-19714-2_PB2	PQ116250
A/swine/Denmark/21-19714-2_PB1	PQ116251
A/swine/Denmark/21-19714-2_PA	PQ116252
A/swine/Denmark/21-19714-2_HA	PQ116253
A/swine/Denmark/21-19714-2_NP	PQ116254
A/swine/Denmark/21-19714-2_NA	PQ116255
A/swine/Denmark/21-19714-2_MP	PQ116256
A/swine/Denmark/21-19714-2_NS	PQ116257
A/swine/Denmark/21-21931-1_PB2	PQ116258
A/swine/Denmark/21-21931-1_PB1	PQ116259
A/swine/Denmark/21-21931-1_PA	PQ116260
A/swine/Denmark/21-21931-1_HA	PQ116261
A/swine/Denmark/21-21931-1_NP	PQ116262
A/swine/Denmark/21-21931-1_NA	PQ116263
A/swine/Denmark/21-21931-1_MP	PQ116264
A/swine/Denmark/21-21931-1_NS	PQ116265
A/swine/Denmark/21-22201-3_PB2	PQ116266
A/swine/Denmark/21-22201-3_PB1	PQ116267
A/swine/Denmark/21-22201-3_PA	PQ116268
A/swine/Denmark/21-22201-3_HA	PQ116269
A/swine/Denmark/21-22201-3_NP	PQ116270
A/swine/Denmark/21-22201-3_NA	PQ116271
A/swine/Denmark/21-22201-3_MP	PQ116272
A/swine/Denmark/21-22201-3_NS	PQ116273
A/swine/Denmark/21-22208-4_PB2	PQ116274
A/swine/Denmark/21-22208-4_PB1	PQ116275
A/swine/Denmark/21-22208-4_PA	PQ116276
A/swine/Denmark/21-22208-4_HA	PQ116277
A/swine/Denmark/21-22208-4_NP	PQ116278
A/swine/Denmark/21-22208-4_NA	PQ116279
A/swine/Denmark/21-22208-4_MP	PQ116280
A/swine/Denmark/21-22208-4_NS	PQ116281
A/swine/Denmark/21-22282-5_PB2	PQ116282
A/swine/Denmark/21-22282-5_PB1	PQ116283
A/swine/Denmark/21-22282-5_PA	PQ116284
A/swine/Denmark/21-22282-5_HA	PQ116285
A/swine/Denmark/21-22282-5_NP	PQ116286
A/swine/Denmark/21-22282-5_NA	PQ116287
A/swine/Denmark/21-22282-5_MP	PQ116288
A/swine/Denmark/21-22282-5_NS	PQ116289
A/swine/Denmark/21-24123-1_PB2	PQ116290
A/swine/Denmark/21-24123-1_PB1	PQ116291
A/swine/Denmark/21-24123-1_PA	PQ116292
A/swine/Denmark/21-24123-1_HA	PQ116293
A/swine/Denmark/21-24123-1_NP	PQ116294
A/swine/Denmark/21-24123-1_NA	PQ116295
A/swine/Denmark/21-24123-1_MP	PQ116296
A/swine/Denmark/21-24123-1_NS	PQ116297
A/swine/Denmark/21-24175-1_PB2	PQ116298
A/swine/Denmark/21-24175-1_PB1	PQ116299
A/swine/Denmark/21-24175-1_PA	PQ116300
A/swine/Denmark/21-24175-1_HA	PQ116301
A/swine/Denmark/21-24175-1_NP	PQ116302
A/swine/Denmark/21-24175-1_NA	PQ116303
A/swine/Denmark/21-24175-1_MP	PQ116304
A/swine/Denmark/21-24175-1_NS	PQ116305
A/swine/Denmark/21-24176-4_PB2	PQ116306
A/swine/Denmark/21-24176-4_PB1	PQ116307
A/swine/Denmark/21-24176-4_PA	PQ116308
A/swine/Denmark/21-24176-4_HA	PQ116309
A/swine/Denmark/21-24176-4_NP	PQ116310
A/swine/Denmark/21-24176-4_NA	PQ116311
A/swine/Denmark/21-24176-4_MP	PQ116312
A/swine/Denmark/21-24176-4_NS	PQ116313
A/swine/Denmark/21-25161-4_PB2	PQ116314
A/swine/Denmark/21-25161-4_PB1	PQ116315
A/swine/Denmark/21-25161-4_PA	PQ116316
A/swine/Denmark/21-25161-4_HA	PQ116317
A/swine/Denmark/21-25161-4_NP	PQ116318
A/swine/Denmark/21-25161-4_NA	PQ116319
A/swine/Denmark/21-25161-4_MP	PQ116320
A/swine/Denmark/21-25161-4_NS	PQ116321
A/swine/Denmark/21-25294-4_PB2	PQ116322
A/swine/Denmark/21-25294-4_PB1	PQ116323
A/swine/Denmark/21-25294-4_PA	PQ116324
A/swine/Denmark/21-25294-4_HA	PQ116325
A/swine/Denmark/21-25294-4_NP	PQ116326
A/swine/Denmark/21-25294-4_NA	PQ116327
A/swine/Denmark/21-25294-4_MP	PQ116328
A/swine/Denmark/21-25294-4_NS	PQ116329
A/swine/Denmark/21-35-1_PB2	PQ116330
A/swine/Denmark/21-35-1_PB1	PQ116331
A/swine/Denmark/21-35-1_PA	PQ116332
A/swine/Denmark/21-35-1_HA	PQ116333
A/swine/Denmark/21-35-1_NP	PQ116334
A/swine/Denmark/21-35-1_NA	PQ116335
A/swine/Denmark/21-35-1_MP	PQ116336
A/swine/Denmark/21-35-1_NS	PQ116337
A/swine/Denmark/21-SV16775-5_PB2	PQ116338
A/swine/Denmark/21-SV16775-5_PB1	PQ116339
A/swine/Denmark/21-SV16775-5_PA	PQ116340
A/swine/Denmark/21-SV16775-5_HA	PQ116341
A/swine/Denmark/21-SV16775-5_NP	PQ116342
A/swine/Denmark/21-SV16775-5_NA	PQ116343
A/swine/Denmark/21-SV16775-5_MP	PQ116344
A/swine/Denmark/21-SV16775-5_NS	PQ116345
A/swine/Denmark/21-SV16926-2_PB2	PQ116346
A/swine/Denmark/21-SV16926-2_PB1	PQ116347
A/swine/Denmark/21-SV16926-2_PA	PQ116348
A/swine/Denmark/21-SV16926-2_HA	PQ116349
A/swine/Denmark/21-SV16926-2_NP	PQ116350
A/swine/Denmark/21-SV16926-2_NA	PQ116351
A/swine/Denmark/21-SV16926-2_MP	PQ116352
A/swine/Denmark/21-SV16926-2_NS	PQ116353
A/swine/Denmark/21S_05266_2_PB2	PQ116354
A/swine/Denmark/21S_05266_2_PB1	PQ116355
A/swine/Denmark/21S_05266_2_PA	PQ116356
A/swine/Denmark/21S_05266_2_HA	PQ116357
A/swine/Denmark/21S_05266_2_NP	PQ116358
A/swine/Denmark/21S_05266_2_NA	PQ116359
A/swine/Denmark/21S_05266_2_MP	PQ116360
A/swine/Denmark/21S_05266_2_NS	PQ116361
A/swine/Denmark/21S_09031_3_PB2	PQ116362
A/swine/Denmark/21S_09031_3_PB1	PQ116363
A/swine/Denmark/21S_09031_3_PA	PQ116364
A/swine/Denmark/21S_09031_3_HA	PQ116365
A/swine/Denmark/21S_09031_3_NP	PQ116366
A/swine/Denmark/21S_09031_3_NA	PQ116367
A/swine/Denmark/21S_09031_3_MP	PQ116368
A/swine/Denmark/21S_09031_3_NS	PQ116369
A/swine/Denmark/21_16958_2_PB2	PQ116370
A/swine/Denmark/21_16958_2_PB1	PQ116371
A/swine/Denmark/21_16958_2_PA	PQ116372
A/swine/Denmark/21_16958_2_HA	PQ116373
A/swine/Denmark/21_16958_2_NP	PQ116374
A/swine/Denmark/21_16958_2_NA	PQ116375
A/swine/Denmark/21_16958_2_MP	PQ116376
A/swine/Denmark/21_16958_2_NS	PQ116377
A/swine/Denmark/21_19085_4_PB2	PQ116378
A/swine/Denmark/21_19085_4_PB1	PQ116379
A/swine/Denmark/21_19085_4_PA	PQ116380
A/swine/Denmark/21_19085_4_HA	PQ116381
A/swine/Denmark/21_19085_4_NP	PQ116382
A/swine/Denmark/21_19085_4_NA	PQ116383
A/swine/Denmark/21_19085_4_MP	PQ116384
A/swine/Denmark/21_19085_4_NS	PQ116385
A/swine/Denmark/21_19380_4_PB2	PQ116386
A/swine/Denmark/21_19380_4_PB1	PQ116387
A/swine/Denmark/21_19380_4_PA	PQ116388
A/swine/Denmark/21_19380_4_HA	PQ116389
A/swine/Denmark/21_19380_4_NP	PQ116390
A/swine/Denmark/21_19380_4_NA	PQ116391
A/swine/Denmark/21_19380_4_MP	PQ116392
A/swine/Denmark/21_19380_4_NS	PQ116393
A/swine/Denmark/21_20022_3_PB2	PQ116394
A/swine/Denmark/21_20022_3_PB1	PQ116395
A/swine/Denmark/21_20022_3_PA	PQ116396
A/swine/Denmark/21_20022_3_HA	PQ116397
A/swine/Denmark/21_20022_3_NP	PQ116398
A/swine/Denmark/21_20022_3_NA	PQ116399
A/swine/Denmark/21_20022_3_MP	PQ116400
A/swine/Denmark/21_20022_3_NS	PQ116401
A/swine/Denmark/21_22282_1_PB2	PQ116402
A/swine/Denmark/21_22282_1_PB1	PQ116403
A/swine/Denmark/21_22282_1_PA	PQ116404
A/swine/Denmark/21_22282_1_HA	PQ116405
A/swine/Denmark/21_22282_1_NP	PQ116406
A/swine/Denmark/21_22282_1_NA	PQ116407
A/swine/Denmark/21_22282_1_MP	PQ116408
A/swine/Denmark/21_22282_1_NS	PQ116409
A/swine/Denmark/21_22753_2_PB2	PQ116410
A/swine/Denmark/21_22753_2_PB1	PQ116411
A/swine/Denmark/21_22753_2_PA	PQ116412
A/swine/Denmark/21_22753_2_HA	PQ116413
A/swine/Denmark/21_22753_2_NP	PQ116414
A/swine/Denmark/21_22753_2_NA	PQ116415
A/swine/Denmark/21_22753_2_MP	PQ116416
A/swine/Denmark/21_22753_2_NS	PQ116417
A/swine/Denmark/LF22-10921-2_PB2	PQ116418
A/swine/Denmark/LF22-10921-2_PB1	PQ116419
A/swine/Denmark/LF22-10921-2_PA	PQ116420
A/swine/Denmark/LF22-10921-2_HA	PQ116421
A/swine/Denmark/LF22-10921-2_NP	PQ116422
A/swine/Denmark/LF22-10921-2_NA	PQ116423
A/swine/Denmark/LF22-10921-2_MP	PQ116424
A/swine/Denmark/LF22-10921-2_NS	PQ116425
A/swine/Denmark/LF22-10957-2_PB2	PQ116426
A/swine/Denmark/LF22-10957-2_PB1	PQ116427
A/swine/Denmark/LF22-10957-2_PA	PQ116428
A/swine/Denmark/LF22-10957-2_HA	PQ116429
A/swine/Denmark/LF22-10957-2_NP	PQ116430
A/swine/Denmark/LF22-10957-2_NA	PQ116431
A/swine/Denmark/LF22-10957-2_MP	PQ116432
A/swine/Denmark/LF22-10957-2_NS	PQ116433
A/swine/Denmark/LF22-11023-2_PB2	PQ116434
A/swine/Denmark/LF22-11023-2_PB1	PQ116435
A/swine/Denmark/LF22-11023-2_PA	PQ116436
A/swine/Denmark/LF22-11023-2_HA	PQ116437
A/swine/Denmark/LF22-11023-2_NP	PQ116438
A/swine/Denmark/LF22-11023-2_NA	PQ116439
A/swine/Denmark/LF22-11023-2_MP	PQ116440
A/swine/Denmark/LF22-11023-2_NS	PQ116441
A/swine/Denmark/LF22-11024-4_PB2	PQ116442
A/swine/Denmark/LF22-11024-4_PB1	PQ116443
A/swine/Denmark/LF22-11024-4_PA	PQ116444
A/swine/Denmark/LF22-11024-4_HA	PQ116445
A/swine/Denmark/LF22-11024-4_NP	PQ116446
A/swine/Denmark/LF22-11024-4_NA	PQ116447
A/swine/Denmark/LF22-11024-4_MP	PQ116448
A/swine/Denmark/LF22-11024-4_NS	PQ116449
A/swine/Denmark/LF22-11033-5_PB2	PQ116450
A/swine/Denmark/LF22-11033-5_PB1	PQ116451
A/swine/Denmark/LF22-11033-5_PA	PQ116452
A/swine/Denmark/LF22-11033-5_HA	PQ116453
A/swine/Denmark/LF22-11033-5_NP	PQ116454
A/swine/Denmark/LF22-11033-5_NA	PQ116455
A/swine/Denmark/LF22-11033-5_MP	PQ116456
A/swine/Denmark/LF22-11033-5_NS	PQ116457
A/swine/Denmark/LF22-11042-1_PB2	PQ116458
A/swine/Denmark/LF22-11042-1_PB1	PQ116459
A/swine/Denmark/LF22-11042-1_PA	PQ116460
A/swine/Denmark/LF22-11042-1_HA	PQ116461
A/swine/Denmark/LF22-11042-1_NP	PQ116462
A/swine/Denmark/LF22-11042-1_NA	PQ116463
A/swine/Denmark/LF22-11042-1_MP	PQ116464
A/swine/Denmark/LF22-11042-1_NS	PQ116465
A/swine/Denmark/LF22-11132-3_PB2	PQ116466
A/swine/Denmark/LF22-11132-3_PB1	PQ116467
A/swine/Denmark/LF22-11132-3_PA	PQ116468
A/swine/Denmark/LF22-11132-3_HA	PQ116469
A/swine/Denmark/LF22-11132-3_NP	PQ116470
A/swine/Denmark/LF22-11132-3_NA	PQ116471
A/swine/Denmark/LF22-11132-3_MP	PQ116472
A/swine/Denmark/LF22-11132-3_NS	PQ116473
A/swine/Denmark/LF22-11262-1_PB2	PQ116474
A/swine/Denmark/LF22-11262-1_PB1	PQ116475
A/swine/Denmark/LF22-11262-1_PA	PQ116476
A/swine/Denmark/LF22-11262-1_HA	PQ116477
A/swine/Denmark/LF22-11262-1_NP	PQ116478
A/swine/Denmark/LF22-11262-1_NA	PQ116479
A/swine/Denmark/LF22-11262-1_MP	PQ116480
A/swine/Denmark/LF22-11262-1_NS	PQ116481
A/swine/Denmark/LF22-6282-13_PB2	PQ116482
A/swine/Denmark/LF22-6282-13_PB1	PQ116483
A/swine/Denmark/LF22-6282-13_PA	PQ116484
A/swine/Denmark/LF22-6282-13_HA	PQ116485
A/swine/Denmark/LF22-6282-13_NP	PQ116486
A/swine/Denmark/LF22-6282-13_NA	PQ116487
A/swine/Denmark/LF22-6282-13_MP	PQ116488
A/swine/Denmark/LF22-6282-13_NS	PQ116489
A/swine/Denmark/LF22-6581-2_PB2	PQ116490
A/swine/Denmark/LF22-6581-2_PB1	PQ116491
A/swine/Denmark/LF22-6581-2_PA	PQ116492
A/swine/Denmark/LF22-6581-2_HA	PQ116493
A/swine/Denmark/LF22-6581-2_NP	PQ116494
A/swine/Denmark/LF22-6581-2_NA	PQ116495
A/swine/Denmark/LF22-6581-2_MP	PQ116496
A/swine/Denmark/LF22-6581-2_NS	PQ116497
A/swine/Denmark/LF22-6659-2_PB2	PQ116498
A/swine/Denmark/LF22-6659-2_PB1	PQ116499
A/swine/Denmark/LF22-6659-2_PA	PQ116500
A/swine/Denmark/LF22-6659-2_HA	PQ116501
A/swine/Denmark/LF22-6659-2_NP	PQ116502
A/swine/Denmark/LF22-6659-2_NA	PQ116503
A/swine/Denmark/LF22-6659-2_MP	PQ116504
A/swine/Denmark/LF22-6659-2_NS	PQ116505
A/swine/Denmark/LF22-6715-1_PB2	PQ116506
A/swine/Denmark/LF22-6715-1_PB1	PQ116507
A/swine/Denmark/LF22-6715-1_PA	PQ116508
A/swine/Denmark/LF22-6715-1_HA	PQ116509
A/swine/Denmark/LF22-6715-1_NP	PQ116510
A/swine/Denmark/LF22-6715-1_NA	PQ116511
A/swine/Denmark/LF22-6715-1_MP	PQ116512
A/swine/Denmark/LF22-6715-1_NS	PQ116513
A/swine/Denmark/LF22-6877-4_PB2	PQ116514
A/swine/Denmark/LF22-6877-4_PB1	PQ116515
A/swine/Denmark/LF22-6877-4_PA	PQ116516
A/swine/Denmark/LF22-6877-4_HA	PQ116517
A/swine/Denmark/LF22-6877-4_NP	PQ116518
A/swine/Denmark/LF22-6877-4_NA	PQ116519
A/swine/Denmark/LF22-6877-4_MP	PQ116520
A/swine/Denmark/LF22-6877-4_NS	PQ116521
A/swine/Denmark/LF22-6907-1_PB2	PQ116522
A/swine/Denmark/LF22-6907-1_PB1	PQ116523
A/swine/Denmark/LF22-6907-1_PA	PQ116524
A/swine/Denmark/LF22-6907-1_HA	PQ116525
A/swine/Denmark/LF22-6907-1_NP	PQ116526
A/swine/Denmark/LF22-6907-1_NA	PQ116527
A/swine/Denmark/LF22-6907-1_MP	PQ116528
A/swine/Denmark/LF22-6907-1_NS	PQ116529
A/swine/Denmark/LF22-6923-1-7_PB2	PQ116530
A/swine/Denmark/LF22-6923-1-7_PB1	PQ116531
A/swine/Denmark/LF22-6923-1-7_PA	PQ116532
A/swine/Denmark/LF22-6923-1-7_HA	PQ116533
A/swine/Denmark/LF22-6923-1-7_NP	PQ116534
A/swine/Denmark/LF22-6923-1-7_NA	PQ116535
A/swine/Denmark/LF22-6923-1-7_MP	PQ116536
A/swine/Denmark/LF22-6923-1-7_NS	PQ116537
A/swine/Denmark/LF22-7158-1_PB2	PQ116538
A/swine/Denmark/LF22-7158-1_PB1	PQ116539
A/swine/Denmark/LF22-7158-1_PA	PQ116540
A/swine/Denmark/LF22-7158-1_HA	PQ116541
A/swine/Denmark/LF22-7158-1_NP	PQ116542
A/swine/Denmark/LF22-7158-1_NA	PQ116543
A/swine/Denmark/LF22-7158-1_MP	PQ116544
A/swine/Denmark/LF22-7158-1_NS	PQ116545
A/swine/Denmark/LF22-7167-3_PB2	PQ116546
A/swine/Denmark/LF22-7167-3_PB1	PQ116547
A/swine/Denmark/LF22-7167-3_PA	PQ116548
A/swine/Denmark/LF22-7167-3_HA	PQ116549
A/swine/Denmark/LF22-7167-3_NP	PQ116550
A/swine/Denmark/LF22-7167-3_NA	PQ116551
A/swine/Denmark/LF22-7167-3_MP	PQ116552
A/swine/Denmark/LF22-7167-3_NS	PQ116553
A/swine/Denmark/LF22-7300-3_PB2	PQ116554
A/swine/Denmark/LF22-7300-3_PB1	PQ116555
A/swine/Denmark/LF22-7300-3_PA	PQ116556
A/swine/Denmark/LF22-7300-3_HA	PQ116557
A/swine/Denmark/LF22-7300-3_NP	PQ116558
A/swine/Denmark/LF22-7300-3_NA	PQ116559
A/swine/Denmark/LF22-7300-3_MP	PQ116560
A/swine/Denmark/LF22-7300-3_NS	PQ116561
A/swine/Denmark/LF22-7302-1_PB2	PQ116562
A/swine/Denmark/LF22-7302-1_PB1	PQ116563
A/swine/Denmark/LF22-7302-1_PA	PQ116564
A/swine/Denmark/LF22-7302-1_HA	PQ116565
A/swine/Denmark/LF22-7302-1_NP	PQ116566
A/swine/Denmark/LF22-7302-1_NA	PQ116567
A/swine/Denmark/LF22-7302-1_MP	PQ116568
A/swine/Denmark/LF22-7302-1_NS	PQ116569
A/swine/Denmark/LF22-7714-2_PB2	PQ116570
A/swine/Denmark/LF22-7714-2_PB1	PQ116571
A/swine/Denmark/LF22-7714-2_PA	PQ116572
A/swine/Denmark/LF22-7714-2_HA	PQ116573
A/swine/Denmark/LF22-7714-2_NP	PQ116574
A/swine/Denmark/LF22-7714-2_NA	PQ116575
A/swine/Denmark/LF22-7714-2_MP	PQ116576
A/swine/Denmark/LF22-7714-2_NS	PQ116577
A/swine/Denmark/LF22-9807-4_PB2	PQ116578
A/swine/Denmark/LF22-9807-4_PB1	PQ116579
A/swine/Denmark/LF22-9807-4_PA	PQ116580
A/swine/Denmark/LF22-9807-4_HA	PQ116581
A/swine/Denmark/LF22-9807-4_NP	PQ116582
A/swine/Denmark/LF22-9807-4_NA	PQ116583
A/swine/Denmark/LF22-9807-4_MP	PQ116584
A/swine/Denmark/LF22-9807-4_NS	PQ116585
A/swine/Denmark/SI-22-01163-5_PB2	PQ116586
A/swine/Denmark/SI-22-01163-5_PB1	PQ116587
A/swine/Denmark/SI-22-01163-5_PA	PQ116588
A/swine/Denmark/SI-22-01163-5_HA	PQ116589
A/swine/Denmark/SI-22-01163-5_NP	PQ116590
A/swine/Denmark/SI-22-01163-5_NA	PQ116591
A/swine/Denmark/SI-22-01163-5_MP	PQ116592
A/swine/Denmark/SI-22-01163-5_NS	PQ116593
A/swine/Denmark/SI-22-01186-2_PB2	PQ116594
A/swine/Denmark/SI-22-01186-2_PB1	PQ116595
A/swine/Denmark/SI-22-01186-2_PA	PQ116596
A/swine/Denmark/SI-22-01186-2_HA	PQ116597
A/swine/Denmark/SI-22-01186-2_NP	PQ116598
A/swine/Denmark/SI-22-01186-2_NA	PQ116599
A/swine/Denmark/SI-22-01186-2_MP	PQ116600
A/swine/Denmark/SI-22-01186-2_NS	PQ116601
A/swine/Denmark/SI-22-02974-1_PB2	PQ116602
A/swine/Denmark/SI-22-02974-1_PB1	PQ116603
A/swine/Denmark/SI-22-02974-1_PA	PQ116604
A/swine/Denmark/SI-22-02974-1_HA	PQ116605
A/swine/Denmark/SI-22-02974-1_NP	PQ116606
A/swine/Denmark/SI-22-02974-1_NA	PQ116607
A/swine/Denmark/SI-22-02974-1_MP	PQ116608
A/swine/Denmark/SI-22-02974-1_NS	PQ116609
A/swine/Denmark/SI-22-03122-1_PB2	PQ116610
A/swine/Denmark/SI-22-03122-1_PB1	PQ116611
A/swine/Denmark/SI-22-03122-1_PA	PQ116612
A/swine/Denmark/SI-22-03122-1_HA	PQ116613
A/swine/Denmark/SI-22-03122-1_NP	PQ116614
A/swine/Denmark/SI-22-03122-1_NA	PQ116615
A/swine/Denmark/SI-22-03122-1_MP	PQ116616
A/swine/Denmark/SI-22-03122-1_NS	PQ116617
A/swine/Denmark/SI-22-03122-2_PB2	PQ116618
A/swine/Denmark/SI-22-03122-2_PB1	PQ116619
A/swine/Denmark/SI-22-03122-2_PA	PQ116620
A/swine/Denmark/SI-22-03122-2_HA	PQ116621
A/swine/Denmark/SI-22-03122-2_NP	PQ116622
A/swine/Denmark/SI-22-03122-2_NA	PQ116623
A/swine/Denmark/SI-22-03122-2_MP	PQ116624
A/swine/Denmark/SI-22-03122-2_NS	PQ116625
A/swine/Denmark/SI22-00407-1_PB2	PQ116626
A/swine/Denmark/SI22-00407-1_PB1	PQ116627
A/swine/Denmark/SI22-00407-1_PA	PQ116628
A/swine/Denmark/SI22-00407-1_HA	PQ116629
A/swine/Denmark/SI22-00407-1_NP	PQ116630
A/swine/Denmark/SI22-00407-1_NA	PQ116631
A/swine/Denmark/SI22-00407-1_MP	PQ116632
A/swine/Denmark/SI22-00407-1_NS	PQ116633
A/swine/Denmark/SI22-00427-5_PB2	PQ116634
A/swine/Denmark/SI22-00427-5_PB1	PQ116635
A/swine/Denmark/SI22-00427-5_PA	PQ116636
A/swine/Denmark/SI22-00427-5_HA	PQ116637
A/swine/Denmark/SI22-00427-5_NP	PQ116638
A/swine/Denmark/SI22-00427-5_NA	PQ116639
A/swine/Denmark/SI22-00427-5_MP	PQ116640
A/swine/Denmark/SI22-00427-5_NS	PQ116641
A/swine/Denmark/SI22-00557-1-93_PB2	PQ116642
A/swine/Denmark/SI22-00557-1-93_PB1	PQ116643
A/swine/Denmark/SI22-00557-1-93_PA	PQ116644
A/swine/Denmark/SI22-00557-1-93_HA	PQ116645
A/swine/Denmark/SI22-00557-1-93_NP	PQ116646
A/swine/Denmark/SI22-00557-1-93_NA	PQ116647
A/swine/Denmark/SI22-00557-1-93_MP	PQ116648
A/swine/Denmark/SI22-00557-1-93_NS	PQ116649
A/swine/Denmark/SI22-00565-2_PB2	PQ116650
A/swine/Denmark/SI22-00565-2_PB1	PQ116651
A/swine/Denmark/SI22-00565-2_PA	PQ116652
A/swine/Denmark/SI22-00565-2_HA	PQ116653
A/swine/Denmark/SI22-00565-2_NP	PQ116654
A/swine/Denmark/SI22-00565-2_NA	PQ116655
A/swine/Denmark/SI22-00565-2_MP	PQ116656
A/swine/Denmark/SI22-00565-2_NS	PQ116657
A/swine/Denmark/SI22-00587-4-93_PB2	PQ116658
A/swine/Denmark/SI22-00587-4-93_PB1	PQ116659
A/swine/Denmark/SI22-00587-4-93_PA	PQ116660
A/swine/Denmark/SI22-00587-4-93_HA	PQ116661
A/swine/Denmark/SI22-00587-4-93_NP	PQ116662
A/swine/Denmark/SI22-00587-4-93_NA	PQ116663
A/swine/Denmark/SI22-00587-4-93_MP	PQ116664
A/swine/Denmark/SI22-00587-4-93_NS	PQ116665
A/swine/Denmark/SI22-00616-4-93_PB2	PQ116666
A/swine/Denmark/SI22-00616-4-93_PB1	PQ116667
A/swine/Denmark/SI22-00616-4-93_PA	PQ116668
A/swine/Denmark/SI22-00616-4-93_HA	PQ116669
A/swine/Denmark/SI22-00616-4-93_NP	PQ116670
A/swine/Denmark/SI22-00616-4-93_NA	PQ116671
A/swine/Denmark/SI22-00616-4-93_MP	PQ116672
A/swine/Denmark/SI22-00616-4-93_NS	PQ116673
A/swine/Denmark/SI22-00632-2_PB2	PQ116674
A/swine/Denmark/SI22-00632-2_PB1	PQ116675
A/swine/Denmark/SI22-00632-2_PA	PQ116676
A/swine/Denmark/SI22-00632-2_HA	PQ116677
A/swine/Denmark/SI22-00632-2_NP	PQ116678
A/swine/Denmark/SI22-00632-2_NA	PQ116679
A/swine/Denmark/SI22-00632-2_MP	PQ116680
A/swine/Denmark/SI22-00632-2_NS	PQ116681
A/swine/Denmark/SI22-00927-2_PB2	PQ116682
A/swine/Denmark/SI22-00927-2_PB1	PQ116683
A/swine/Denmark/SI22-00927-2_PA	PQ116684
A/swine/Denmark/SI22-00927-2_HA	PQ116685
A/swine/Denmark/SI22-00927-2_NP	PQ116686
A/swine/Denmark/SI22-00927-2_NA	PQ116687
A/swine/Denmark/SI22-00927-2_MP	PQ116688
A/swine/Denmark/SI22-00927-2_NS	PQ116689
A/swine/Denmark/SI22-01190-5_PB2	PQ116690
A/swine/Denmark/SI22-01190-5_PB1	PQ116691
A/swine/Denmark/SI22-01190-5_PA	PQ116692
A/swine/Denmark/SI22-01190-5_HA	PQ116693
A/swine/Denmark/SI22-01190-5_NP	PQ116694
A/swine/Denmark/SI22-01190-5_NA	PQ116695
A/swine/Denmark/SI22-01190-5_MP	PQ116696
A/swine/Denmark/SI22-01190-5_NS	PQ116697
A/swine/Denmark/SI22-01192-1_PB2	PQ116698
A/swine/Denmark/SI22-01192-1_PB1	PQ116699
A/swine/Denmark/SI22-01192-1_PA	PQ116700
A/swine/Denmark/SI22-01192-1_HA	PQ116701
A/swine/Denmark/SI22-01192-1_NP	PQ116702
A/swine/Denmark/SI22-01192-1_NA	PQ116703
A/swine/Denmark/SI22-01192-1_MP	PQ116704
A/swine/Denmark/SI22-01192-1_NS	PQ116705
A/swine/Denmark/SI22-01248-2_PB2	PQ116706
A/swine/Denmark/SI22-01248-2_PB1	PQ116707
A/swine/Denmark/SI22-01248-2_PA	PQ116708
A/swine/Denmark/SI22-01248-2_HA	PQ116709
A/swine/Denmark/SI22-01248-2_NP	PQ116710
A/swine/Denmark/SI22-01248-2_NA	PQ116711
A/swine/Denmark/SI22-01248-2_MP	PQ116712
A/swine/Denmark/SI22-01248-2_NS	PQ116713
A/swine/Denmark/SI22-01333-4_PB2	PQ116714
A/swine/Denmark/SI22-01333-4_PB1	PQ116715
A/swine/Denmark/SI22-01333-4_PA	PQ116716
A/swine/Denmark/SI22-01333-4_HA	PQ116717
A/swine/Denmark/SI22-01333-4_NP	PQ116718
A/swine/Denmark/SI22-01333-4_NA	PQ116719
A/swine/Denmark/SI22-01333-4_MP	PQ116720
A/swine/Denmark/SI22-01333-4_NS	PQ116721
A/swine/Denmark/SI22-01337-4_PB2	PQ116722
A/swine/Denmark/SI22-01337-4_PB1	PQ116723
A/swine/Denmark/SI22-01337-4_PA	PQ116724
A/swine/Denmark/SI22-01337-4_HA	PQ116725
A/swine/Denmark/SI22-01337-4_NP	PQ116726
A/swine/Denmark/SI22-01337-4_NA	PQ116727
A/swine/Denmark/SI22-01337-4_MP	PQ116728
A/swine/Denmark/SI22-01337-4_NS	PQ116729
A/swine/Denmark/SI22-01403-2_PB2	PQ116730
A/swine/Denmark/SI22-01403-2_PB1	PQ116731
A/swine/Denmark/SI22-01403-2_PA	PQ116732
A/swine/Denmark/SI22-01403-2_HA	PQ116733
A/swine/Denmark/SI22-01403-2_NP	PQ116734
A/swine/Denmark/SI22-01403-2_NA	PQ116735
A/swine/Denmark/SI22-01403-2_MP	PQ116736
A/swine/Denmark/SI22-01403-2_NS	PQ116737
A/swine/Denmark/SI22-01404-3_PB2	PQ116738
A/swine/Denmark/SI22-01404-3_PB1	PQ116739
A/swine/Denmark/SI22-01404-3_PA	PQ116740
A/swine/Denmark/SI22-01404-3_HA	PQ116741
A/swine/Denmark/SI22-01404-3_NP	PQ116742
A/swine/Denmark/SI22-01404-3_NA	PQ116743
A/swine/Denmark/SI22-01404-3_MP	PQ116744
A/swine/Denmark/SI22-01404-3_NS	PQ116745
A/swine/Denmark/SI22-01405-4_PB2	PQ116746
A/swine/Denmark/SI22-01405-4_PB1	PQ116747
A/swine/Denmark/SI22-01405-4_PA	PQ116748
A/swine/Denmark/SI22-01405-4_HA	PQ116749
A/swine/Denmark/SI22-01405-4_NP	PQ116750
A/swine/Denmark/SI22-01405-4_NA	PQ116751
A/swine/Denmark/SI22-01405-4_MP	PQ116752
A/swine/Denmark/SI22-01405-4_NS	PQ116753
A/swine/Denmark/SI22-01502-4_PB2	PQ116754
A/swine/Denmark/SI22-01502-4_PB1	PQ116755
A/swine/Denmark/SI22-01502-4_PA	PQ116756
A/swine/Denmark/SI22-01502-4_HA	PQ116757
A/swine/Denmark/SI22-01502-4_NP	PQ116758
A/swine/Denmark/SI22-01502-4_MP	PQ116759
A/swine/Denmark/SI22-01502-4_NA	PQ116760
A/swine/Denmark/SI22-01502-4_NS	PQ116761
A/swine/Denmark/SI22-01682-5_PB2	PQ116762
A/swine/Denmark/SI22-01682-5_PB1	PQ116763
A/swine/Denmark/SI22-01682-5_PA	PQ116764
A/swine/Denmark/SI22-01682-5_HA	PQ116765
A/swine/Denmark/SI22-01682-5_NP	PQ116766
A/swine/Denmark/SI22-01682-5_NA	PQ116767
A/swine/Denmark/SI22-01682-5_MP	PQ116768
A/swine/Denmark/SI22-01682-5_NS	PQ116769
A/swine/Denmark/SI22-01692-1_PB2	PQ116770
A/swine/Denmark/SI22-01692-1_PB1	PQ116771
A/swine/Denmark/SI22-01692-1_PA	PQ116772
A/swine/Denmark/SI22-01692-1_HA	PQ116773
A/swine/Denmark/SI22-01692-1_NP	PQ116774
A/swine/Denmark/SI22-01692-1_NA	PQ116775
A/swine/Denmark/SI22-01692-1_MP	PQ116776
A/swine/Denmark/SI22-01692-1_NS	PQ116777
A/swine/Denmark/SI22-01880-2_PB2	PQ116778
A/swine/Denmark/SI22-01880-2_PB1	PQ116779
A/swine/Denmark/SI22-01880-2_PA	PQ116780
A/swine/Denmark/SI22-01880-2_HA	PQ116781
A/swine/Denmark/SI22-01880-2_NP	PQ116782
A/swine/Denmark/SI22-01880-2_NA	PQ116783
A/swine/Denmark/SI22-01880-2_MP	PQ116784
A/swine/Denmark/SI22-01880-2_NS	PQ116785
A/swine/Denmark/SI22-02070-1_PB2	PQ116786
A/swine/Denmark/SI22-02070-1_PB1	PQ116787
A/swine/Denmark/SI22-02070-1_PA	PQ116788
A/swine/Denmark/SI22-02070-1_HA	PQ116789
A/swine/Denmark/SI22-02070-1_NP	PQ116790
A/swine/Denmark/SI22-02070-1_NA	PQ116791
A/swine/Denmark/SI22-02070-1_MP	PQ116792
A/swine/Denmark/SI22-02070-1_NS	PQ116793
A/swine/Denmark/SI22-02076-2_PB2	PQ116794
A/swine/Denmark/SI22-02076-2_PB1	PQ116795
A/swine/Denmark/SI22-02076-2_PA	PQ116796
A/swine/Denmark/SI22-02076-2_HA	PQ116797
A/swine/Denmark/SI22-02076-2_NP	PQ116798
A/swine/Denmark/SI22-02076-2_NA	PQ116799
A/swine/Denmark/SI22-02076-2_MP	PQ116800
A/swine/Denmark/SI22-02076-2_NS	PQ116801
A/swine/Denmark/SI22-02101-7_PB2	PQ116802
A/swine/Denmark/SI22-02101-7_PB1	PQ116803
A/swine/Denmark/SI22-02101-7_PA	PQ116804
A/swine/Denmark/SI22-02101-7_HA	PQ116805
A/swine/Denmark/SI22-02101-7_NP	PQ116806
A/swine/Denmark/SI22-02101-7_NA	PQ116807
A/swine/Denmark/SI22-02101-7_MP	PQ116808
A/swine/Denmark/SI22-02101-7_NS	PQ116809
A/swine/Denmark/SI22-02277-1_PB2	PQ116810
A/swine/Denmark/SI22-02277-1_PB1	PQ116811
A/swine/Denmark/SI22-02277-1_PA	PQ116812
A/swine/Denmark/SI22-02277-1_HA	PQ116813
A/swine/Denmark/SI22-02277-1_NP	PQ116814
A/swine/Denmark/SI22-02277-1_NA	PQ116815
A/swine/Denmark/SI22-02277-1_MP	PQ116816
A/swine/Denmark/SI22-02277-1_NS	PQ116817
A/swine/Denmark/SI22-02474-1_PB2	PQ116818
A/swine/Denmark/SI22-02474-1_PB1	PQ116819
A/swine/Denmark/SI22-02474-1_PA	PQ116820
A/swine/Denmark/SI22-02474-1_HA	PQ116821
A/swine/Denmark/SI22-02474-1_NP	PQ116822
A/swine/Denmark/SI22-02474-1_NA	PQ116823
A/swine/Denmark/SI22-02474-1_MP	PQ116824
A/swine/Denmark/SI22-02474-1_NS	PQ116825
A/swine/Denmark/SI22-02558-5_PB2	PQ116826
A/swine/Denmark/SI22-02558-5_PB1	PQ116827
A/swine/Denmark/SI22-02558-5_PA	PQ116828
A/swine/Denmark/SI22-02558-5_HA	PQ116829
A/swine/Denmark/SI22-02558-5_NP	PQ116830
A/swine/Denmark/SI22-02558-5_NA	PQ116831
A/swine/Denmark/SI22-02558-5_MP	PQ116832
A/swine/Denmark/SI22-02558-5_NS	PQ116833
A/swine/Denmark/SI22-02810-5_PB2	PQ116834
A/swine/Denmark/SI22-02810-5_PB1	PQ116835
A/swine/Denmark/SI22-02810-5_PA	PQ116836
A/swine/Denmark/SI22-02810-5_HA	PQ116837
A/swine/Denmark/SI22-02810-5_NP	PQ116838
A/swine/Denmark/SI22-02810-5_NA	PQ116839
A/swine/Denmark/SI22-02810-5_MP	PQ116840
A/swine/Denmark/SI22-02810-5_NS	PQ116841
A/swine/Denmark/SI22-03626-3_PB2	PQ116842
A/swine/Denmark/SI22-03626-3_PB1	PQ116843
A/swine/Denmark/SI22-03626-3_PA	PQ116844
A/swine/Denmark/SI22-03626-3_HA	PQ116845
A/swine/Denmark/SI22-03626-3_NP	PQ116846
A/swine/Denmark/SI22-03626-3_NA	PQ116847
A/swine/Denmark/SI22-03626-3_MP	PQ116848
A/swine/Denmark/SI22-03626-3_NS	PQ116849
A/swine/Denmark/SI22-04048-1_PB2	PQ116850
A/swine/Denmark/SI22-04048-1_PB1	PQ116851
A/swine/Denmark/SI22-04048-1_PA	PQ116852
A/swine/Denmark/SI22-04048-1_HA	PQ116853
A/swine/Denmark/SI22-04048-1_NP	PQ116854
A/swine/Denmark/SI22-04048-1_NA	PQ116855
A/swine/Denmark/SI22-04048-1_MP	PQ116856
A/swine/Denmark/SI22-04048-1_NS	PQ116857
A/swine/Denmark/SI22-04256-1_PB2	PQ116858
A/swine/Denmark/SI22-04256-1_PB1	PQ116859
A/swine/Denmark/SI22-04256-1_PA	PQ116860
A/swine/Denmark/SI22-04256-1_HA	PQ116861
A/swine/Denmark/SI22-04256-1_NP	PQ116862
A/swine/Denmark/SI22-04256-1_NA	PQ116863
A/swine/Denmark/SI22-04256-1_MP	PQ116864
A/swine/Denmark/SI22-04256-1_NS	PQ116865
A/swine/Denmark/SI22-04338-3_PB2	PQ116866
A/swine/Denmark/SI22-04338-3_PB1	PQ116867
A/swine/Denmark/SI22-04338-3_PA	PQ116868
A/swine/Denmark/SI22-04338-3_HA	PQ116869
A/swine/Denmark/SI22-04338-3_NP	PQ116870
A/swine/Denmark/SI22-04338-3_NA	PQ116871
A/swine/Denmark/SI22-04338-3_MP	PQ116872
A/swine/Denmark/SI22-04338-3_NS	PQ116873
A/swine/Denmark/SI22-04726-3_PB2	PQ116874
A/swine/Denmark/SI22-04726-3_PB1	PQ116875
A/swine/Denmark/SI22-04726-3_PA	PQ116876
A/swine/Denmark/SI22-04726-3_HA	PQ116877
A/swine/Denmark/SI22-04726-3_NP	PQ116878
A/swine/Denmark/SI22-04726-3_NA	PQ116879
A/swine/Denmark/SI22-04726-3_MP	PQ116880
A/swine/Denmark/SI22-04726-3_NS	PQ116881
A/swine/Denmark/SI22-05117-5_PB2	PQ116882
A/swine/Denmark/SI22-05117-5_PB1	PQ116883
A/swine/Denmark/SI22-05117-5_PA	PQ116884
A/swine/Denmark/SI22-05117-5_HA	PQ116885
A/swine/Denmark/SI22-05117-5_NP	PQ116886
A/swine/Denmark/SI22-05117-5_NA	PQ116887
A/swine/Denmark/SI22-05117-5_MP	PQ116888
A/swine/Denmark/SI22-05117-5_NS	PQ116889
A/swine/Denmark/SI22-05605-3_PB2	PQ116890
A/swine/Denmark/SI22-05605-3_PB1	PQ116891
A/swine/Denmark/SI22-05605-3_PA	PQ116892
A/swine/Denmark/SI22-05605-3_HA	PQ116893
A/swine/Denmark/SI22-05605-3_NP	PQ116894
A/swine/Denmark/SI22-05605-3_NA	PQ116895
A/swine/Denmark/SI22-05605-3_MP	PQ116896
A/swine/Denmark/SI22-05605-3_NS	PQ116897
A/swine/Denmark/SI22-05684-2_PB2	PQ116898
A/swine/Denmark/SI22-05684-2_PB1	PQ116899
A/swine/Denmark/SI22-05684-2_PA	PQ116900
A/swine/Denmark/SI22-05684-2_HA	PQ116901
A/swine/Denmark/SI22-05684-2_NP	PQ116902
A/swine/Denmark/SI22-05684-2_NA	PQ116903
A/swine/Denmark/SI22-05684-2_MP	PQ116904
A/swine/Denmark/SI22-05684-2_NS	PQ116905
A/swine/Denmark/SI22-06922-7_PB2	PQ116906
A/swine/Denmark/SI22-06922-7_PB1	PQ116907
A/swine/Denmark/SI22-06922-7_PA	PQ116908
A/swine/Denmark/SI22-06922-7_HA	PQ116909
A/swine/Denmark/SI22-06922-7_NP	PQ116910
A/swine/Denmark/SI22-06922-7_NA	PQ116911
A/swine/Denmark/SI22-06922-7_MP	PQ116912
A/swine/Denmark/SI22-06922-7_NS	PQ116913
A/swine/Denmark/SI22-07102-2_PB2	PQ116914
A/swine/Denmark/SI22-07102-2_PB1	PQ116915
A/swine/Denmark/SI22-07102-2_PA	PQ116916
A/swine/Denmark/SI22-07102-2_HA	PQ116917
A/swine/Denmark/SI22-07102-2_NP	PQ116918
A/swine/Denmark/SI22-07102-2_NA	PQ116919
A/swine/Denmark/SI22-07102-2_MP	PQ116920
A/swine/Denmark/SI22-07102-2_NS	PQ116921
A/swine/Denmark/SI22-07154-4_PB2	PQ116922
A/swine/Denmark/SI22-07154-4_PB1	PQ116923
A/swine/Denmark/SI22-07154-4_PA	PQ116924
A/swine/Denmark/SI22-07154-4_HA	PQ116925
A/swine/Denmark/SI22-07154-4_NP	PQ116926
A/swine/Denmark/SI22-07154-4_NA	PQ116927
A/swine/Denmark/SI22-07154-4_MP	PQ116928
A/swine/Denmark/SI22-07154-4_NS	PQ116929
A/swine/Denmark/SI22-07232-4_PB2	PQ116930
A/swine/Denmark/SI22-07232-4_PB1	PQ116931
A/swine/Denmark/SI22-07232-4_PA	PQ116932
A/swine/Denmark/SI22-07232-4_HA	PQ116933
A/swine/Denmark/SI22-07232-4_NP	PQ116934
A/swine/Denmark/SI22-07232-4_NA	PQ116935
A/swine/Denmark/SI22-07232-4_MP	PQ116936
A/swine/Denmark/SI22-07232-4_NS	PQ116937
A/swine/Denmark/SI22-07327-5_PB2	PQ116938
A/swine/Denmark/SI22-07327-5_PB1	PQ116939
A/swine/Denmark/SI22-07327-5_PA	PQ116940
A/swine/Denmark/SI22-07327-5_HA	PQ116941
A/swine/Denmark/SI22-07327-5_NP	PQ116942
A/swine/Denmark/SI22-07327-5_NA	PQ116943
A/swine/Denmark/SI22-07327-5_MP	PQ116944
A/swine/Denmark/SI22-07327-5_NS	PQ116945
A/swine/Denmark/SI22-07616-2_PB2	PQ116946
A/swine/Denmark/SI22-07616-2_PB1	PQ116947
A/swine/Denmark/SI22-07616-2_PA	PQ116948
A/swine/Denmark/SI22-07616-2_HA	PQ116949
A/swine/Denmark/SI22-07616-2_NP	PQ116950
A/swine/Denmark/SI22-07616-2_NA	PQ116951
A/swine/Denmark/SI22-07616-2_MP	PQ116952
A/swine/Denmark/SI22-07616-2_NS	PQ116953
A/swine/Denmark/SI22-07823-1_PB2	PQ116954
A/swine/Denmark/SI22-07823-1_PB1	PQ116955
A/swine/Denmark/SI22-07823-1_PA	PQ116956
A/swine/Denmark/SI22-07823-1_HA	PQ116957
A/swine/Denmark/SI22-07823-1_NP	PQ116958
A/swine/Denmark/SI22-07823-1_NA	PQ116959
A/swine/Denmark/SI22-07823-1_MP	PQ116960
A/swine/Denmark/SI22-07823-1_NS	PQ116961
A/swine/Denmark/SI22-08141-1_PB2	PQ116962
A/swine/Denmark/SI22-08141-1_PB1	PQ116963
A/swine/Denmark/SI22-08141-1_PA	PQ116964
A/swine/Denmark/SI22-08141-1_HA	PQ116965
A/swine/Denmark/SI22-08141-1_NP	PQ116966
A/swine/Denmark/SI22-08141-1_NA	PQ116967
A/swine/Denmark/SI22-08141-1_MP	PQ116968
A/swine/Denmark/SI22-08141-1_NS	PQ116969
A/swine/Denmark/SI22-08780-5_PB2	PQ116970
A/swine/Denmark/SI22-08780-5_PB1	PQ116971
A/swine/Denmark/SI22-08780-5_PA	PQ116972
A/swine/Denmark/SI22-08780-5_HA	PQ116973
A/swine/Denmark/SI22-08780-5_NP	PQ116974
A/swine/Denmark/SI22-08780-5_NA	PQ116975
A/swine/Denmark/SI22-08780-5_MP	PQ116976
A/swine/Denmark/SI22-08780-5_NS	PQ116977
A/swine/Denmark/SI22-08781-4_PB2	PQ116978
A/swine/Denmark/SI22-08781-4_PB1	PQ116979
A/swine/Denmark/SI22-08781-4_PA	PQ116980
A/swine/Denmark/SI22-08781-4_HA	PQ116981
A/swine/Denmark/SI22-08781-4_NP	PQ116982
A/swine/Denmark/SI22-08781-4_NA	PQ116983
A/swine/Denmark/SI22-08781-4_MP	PQ116984
A/swine/Denmark/SI22-08781-4_NS	PQ116985
A/swine/Denmark/SI22-09513-3_PB1	PQ116986
A/swine/Denmark/SI22-09513-3_PB2	PQ116987
A/swine/Denmark/SI22-09513-3_PA	PQ116988
A/swine/Denmark/SI22-09513-3_HA	PQ116989
A/swine/Denmark/SI22-09513-3_NP	PQ116990
A/swine/Denmark/SI22-09513-3_NA	PQ116991
A/swine/Denmark/SI22-09513-3_MP	PQ116992
A/swine/Denmark/SI22-09513-3_NS	PQ116993
A/swine/Denmark/SI22-09740-1_PB2	PQ116994
A/swine/Denmark/SI22-09740-1_PB1	PQ116995
A/swine/Denmark/SI22-09740-1_PA	PQ116996
A/swine/Denmark/SI22-09740-1_HA	PQ116997
A/swine/Denmark/SI22-09740-1_NP	PQ116998
A/swine/Denmark/SI22-09740-1_NA	PQ116999
A/swine/Denmark/SI22-09740-1_MP	PQ117000
A/swine/Denmark/SI22-09740-1_NS	PQ117001
A/swine/Denmark/SI22-09796-5_PB2	PQ117002
A/swine/Denmark/SI22-09796-5_PB1	PQ117003
A/swine/Denmark/SI22-09796-5_PA	PQ117004
A/swine/Denmark/SI22-09796-5_HA	PQ117005
A/swine/Denmark/SI22-09796-5_NP	PQ117006
A/swine/Denmark/SI22-09796-5_NA	PQ117007
A/swine/Denmark/SI22-09796-5_MP	PQ117008
A/swine/Denmark/SI22-09796-5_NS	PQ117009
A/swine/Denmark/SI22-09799-2_PB2	PQ117010
A/swine/Denmark/SI22-09799-2_PB1	PQ117011
A/swine/Denmark/SI22-09799-2_PA	PQ117012
A/swine/Denmark/SI22-09799-2_HA	PQ117013
A/swine/Denmark/SI22-09799-2_NP	PQ117014
A/swine/Denmark/SI22-09799-2_NA	PQ117015
A/swine/Denmark/SI22-09799-2_MP	PQ117016
A/swine/Denmark/SI22-09799-2_NS	PQ117017
A/swine/Denmark/SI22-09839-3_PB2	PQ117018
A/swine/Denmark/SI22-09839-3_PB1	PQ117019
A/swine/Denmark/SI22-09839-3_PA	PQ117020
A/swine/Denmark/SI22-09839-3_HA	PQ117021
A/swine/Denmark/SI22-09839-3_NP	PQ117022
A/swine/Denmark/SI22-09839-3_NA	PQ117023
A/swine/Denmark/SI22-09839-3_MP	PQ117024
A/swine/Denmark/SI22-09839-3_NS	PQ117025
A/swine/Denmark/SI22-09840-5_PB2	PQ117026
A/swine/Denmark/SI22-09840-5_PB1	PQ117027
A/swine/Denmark/SI22-09840-5_PA	PQ117028
A/swine/Denmark/SI22-09840-5_HA	PQ117029
A/swine/Denmark/SI22-09840-5_NP	PQ117030
A/swine/Denmark/SI22-09840-5_NA	PQ117031
A/swine/Denmark/SI22-09840-5_MP	PQ117032
A/swine/Denmark/SI22-09840-5_NS	PQ117033
A/swine/Denmark/SI22-5721-1_PB2	PQ117034
A/swine/Denmark/SI22-5721-1_PB1	PQ117035
A/swine/Denmark/SI22-5721-1_PA	PQ117036
A/swine/Denmark/SI22-5721-1_HA	PQ117037
A/swine/Denmark/SI22-5721-1_NP	PQ117038
A/swine/Denmark/SI22-5721-1_NA	PQ117039
A/swine/Denmark/SI22-5721-1_MP	PQ117040
A/swine/Denmark/SI22-5721-1_NS	PQ117041
A/swine/Denmark/SI22_00009-4_PB2	PQ117042
A/swine/Denmark/SI22_00009-4_PB1	PQ117043
A/swine/Denmark/SI22_00009-4_PA	PQ117044
A/swine/Denmark/SI22_00009-4_HA	PQ117045
A/swine/Denmark/SI22_00009-4_NP	PQ117046
A/swine/Denmark/SI22_00009-4_NA	PQ117047
A/swine/Denmark/SI22_00009-4_MP	PQ117048
A/swine/Denmark/SI22_00009-4_NS	PQ117049
A/swine/Denmark/SI22_00076_2_PB2	PQ117050
A/swine/Denmark/SI22_00076_2_PB1	PQ117051
A/swine/Denmark/SI22_00076_2_PA	PQ117052
A/swine/Denmark/SI22_00076_2_HA	PQ117053
A/swine/Denmark/SI22_00076_2_NP	PQ117054
A/swine/Denmark/SI22_00076_2_NA	PQ117055
A/swine/Denmark/SI22_00076_2_MP	PQ117056
A/swine/Denmark/SI22_00076_2_NS	PQ117057
A/swine/Denmark/SI22_00285_1_PB2	PQ117058
A/swine/Denmark/SI22_00285_1_PB1	PQ117059
A/swine/Denmark/SI22_00285_1_PA	PQ117060
A/swine/Denmark/SI22_00285_1_HA	PQ117061
A/swine/Denmark/SI22_00285_1_NP	PQ117062
A/swine/Denmark/SI22_00285_1_NA	PQ117063
A/swine/Denmark/SI22_00285_1_MP	PQ117064
A/swine/Denmark/SI22_00285_1_NS	PQ117065
